# Supplementary material for: Widespread remodeling of mid-coding sequence nucleosomes by Isw1
Source: Genome Biol. 2010 May 10;11(5):R49. doi: 10.1186/gb-2010-11-5-r49 (PMC2898075; doi:10.1186/gb-2010-11-5-r49)
Supplement: Additional file 2 — Center coordinates of wild-type S. cerevisiae nucleosomes, and their shifts in position and changes in occupancy in Δisw1. [file gb-2010-11-5-r49-S2.XLS]

## Sheet: Isw1
ORF	Position	Shift (bp)	Occupancy
	0=ATG	upstream(-),downstream(+)	log2-ratio (D/wt)
'YAL001C'	-577	-19.5	-0.652688
'YAL001C'	-25	-6	0.306074
'YAL001C'	137	2.5	-0.563797
'YAL001C'	311	-10.5	-0.204853
'YAL001C'	473	-16.5	-0.550465
'YAL001C'	628	-50	0.389982
'YAL001C'	786	-12	-0.906811
'YAL002W'	462	-18	-0.0548196
'YAL002W'	738	-9	0.486186
'YAL002W'	1082	-16	0.0126101
'YAL003W'	-415	-2.5	-0.265845
'YAL003W'	292	0	0.7505
'YAL005C'	-199	9.5	-0.163514
'YAL005C'	11	6	0.065048
'YAL005C'	148	-7.5	-0.784346
'YAL007C'	-357	4	0.254842
'YAL007C'	-83	-2.5	0.153453
'YAL007C'	77	2	-1.00967
'YAL007C'	391	32	-0.5555
'YAL007C'	901	14	-0.716933
'YAL008W'	-502.5	-9.5	-0.337815
'YAL008W'	-315.5	-3.5	0.10109
'YAL008W'	54.5	1.5	0.957285
'YAL008W'	222.5	5	0.477505
'YAL008W'	376.5	-9	0.14767
'YAL008W'	535.5	-14	-0.716933
'YAL009W'	-509.5	17	-0.523549
'YAL009W'	-345.5	0.5	-1.12411
'YAL009W'	-176.5	-5	0.563478
'YAL009W'	42.5	-2	1.13294
'YAL009W'	209.5	-1.5	-0.346501
'YAL009W'	356.5	-17	0.139507
'YAL009W'	523.5	-9.5	-0.337815
'YAL009W'	710.5	-3.5	0.10109
'YAL010C'	-427	1.5	-0.346501
'YAL010C'	-260	2	1.16318
'YAL010C'	-41	5	0.563478
'YAL010C'	128	-0.5	-1.12411
'YAL010C'	292	-17	-0.532193
'YAL010C'	453	-9.5	-0.878383
'YAL010C'	620	-35.5	-0.579663
'YAL010C'	765	-10.5	-0.192191
'YAL011W'	-275	1	0.653352
'YAL011W'	-6	-1.5	0.0753408
'YAL011W'	149	-1	-0.476856
'YAL011W'	331	-5	-1.13484
'YAL011W'	465	-24.5	0.491881
'YAL011W'	639	-39.5	-0.389957
'YAL011W'	806	-22	-0.169379
'YAL012W'	-432	-15.5	-0.726658
'YAL012W'	-266	2	0.205445
'YAL012W'	87	-20.5	-0.329831
'YAL012W'	570	-6.5	0.516265
'YAL013W'	-563	1	-0.440113
'YAL013W'	-403	-1.5	-0.804216
'YAL013W'	-250	1	0.438298
'YAL013W'	30	-2	0.512862
'YAL013W'	205	-3.5	0.15456
'YAL013W'	367	-1.5	-0.676569
'YAL013W'	534	-11	-0.480773
'YAL013W'	701	-10	-0.683232
'YAL013W'	857	-25	0.402122
'YAL014C'	-488	3.5	0.15456
'YAL014C'	-313	2	0.522619
'YAL014C'	-33	-1	0.438298
'YAL014C'	120	1.5	-0.778599
'YAL014C'	280	-1	-0.416783
'YAL014C'	432	-4	0.49793
'YAL016W'	-133	24.5	1.1432
'YAL016W'	421	-20.5	0.268774
'YAL016W'	583	-25	-0.590088
'YAL016W'	745	-7.5	-0.468346
'YAL017W'	-459	-6	0.229857
'YAL017W'	9	-4.5	0.715332
'YAL017W'	171	2	-0.310981
'YAL017W'	357	7.5	0.299615
'YAL017W'	522	24	0.178878
'YAL017W'	680	-5	-0.884438
'YAL017W'	820	2.5	0.272579
'YAL018C'	-583	-2	-0.293366
'YAL018C'	-421	4.5	0.715332
'YAL018C'	47	6	0.212634
'YAL018C'	230	1.5	-0.876718
'YAL018C'	548	3.5	0.355794
'YAL018C'	775	-29.5	0.811762
'YAL019W'	-341.5	-4	-1.57751
'YAL019W'	-173.5	3.5	0.139296
'YAL019W'	84.5	-5.5	-0.129573
'YAL019W'	269.5	-16.5	-0.782574
'YAL019W'	424.5	-22	0.103922
'YAL019W'	592.5	-22.5	0.192852
'YAL019W'	760.5	-21	0.252296
'YAL019W'	912.5	-11	-0.313068
'YAL020C'	-460	16.5	-0.776299
'YAL020C'	-275	5.5	-0.143326
'YAL020C'	-17	-3.5	0.150563
'YAL020C'	151	4	-1.57183
'YAL020C'	312	-7	-0.58959
'YAL020C'	467	-1	1.19063
'YAL020C'	620	18	-0.835321
'YAL020C'	783	-3	-1.16105
'YAL021C'	-473.5	-3	-1.16105
'YAL021C'	-317.5	8	-0.4564
'YAL021C'	-47.5	-1	0.0832411
'YAL021C'	123.5	-5	-0.256332
'YAL021C'	283.5	-9.5	0.781642
'YAL021C'	431.5	-22	0.45569
'YAL021C'	604.5	-18.5	-0.445598
'YAL021C'	749.5	-14.5	0.392642
'YAL021C'	905.5	-8	0.398348
'YAL022C'	-448	3	-0.175299
'YAL022C'	-23	-4	0.365876
'YAL022C'	137	-14.5	-0.870435
'YAL022C'	306	1	-0.986166
'YAL022C'	608	-12.5	1.20489
'YAL022C'	781	-2.5	-0.522274
'YAL023C'	-436	-5	0.215808
'YAL023C'	-94	0	0.71768
'YAL023C'	59	3.5	0.617186
'YAL023C'	217	-6	-0.982869
'YAL023C'	524	-9.5	-0.00448503
'YAL023C'	657	2	0.172982
'YAL023C'	971	-4	-0.187586
'YAL024C'	-105.5	-5.5	0.982115
'YAL024C'	57.5	-1.5	-0.363606
'YAL024C'	219.5	2.5	-0.000320643
'YAL024C'	389.5	1	-0.226498
'YAL024C'	524.5	9	1.44919
'YAL024C'	848.5	-1.5	0.347849
'YAL025C'	-515	-4.5	-0.378411
'YAL025C'	-43	-0.5	0.196425
'YAL025C'	126	-4.5	0.172982
'YAL025C'	282	-3	-0.703464
'YAL025C'	436	-17	0.00503706
'YAL025C'	602	-5.5	0.257097
'YAL025C'	738	-2.5	-0.0690158
'YAL025C'	893	1	0.364043
'YAL026C'	-88	8	-0.350349
'YAL026C'	71	0	-1.17857
'YAL026C'	233	-7	0.0503981
'YAL026C'	545	-13.5	0.263114
'YAL026C'	702	-3	0.355236
'YAL027W'	108	-0.5	0.0521564
'YAL027W'	453	-32.5	-0.511007
'YAL027W'	600	-11	0.310166
'YAL027W'	793	-32	-0.318213
'YAL028W'	-286	16.5	0.413026
'YAL028W'	173	0	-0.0360396
'YAL028W'	344	0	-0.328553
'YAL028W'	509	-6	-0.754287
'YAL028W'	675	-29.5	-0.365845
'YAL029C'	-222	-16.5	0.413026
'YAL029C'	418	-7.5	-0.430031
'YAL029C'	572	-28.5	-0.221405
'YAL029C'	860	-5.5	-0.159688
'YAL030W'	-477	1	-0.334065
'YAL030W'	-195	-0.5	-0.129748
'YAL030W'	-20	-30.5	-0.43314
'YAL030W'	157	-29.5	0.505136
'YAL030W'	505	5.5	-0.0478394
'YAL031C'	-504	30.5	-0.375192
'YAL031C'	-329	0.5	-0.137844
'YAL031C'	-47	-1	-0.322872
'YAL031C'	105	7.5	0.713283
'YAL031C'	288	-16.5	-0.50328
'YAL031C'	604	-23.5	-0.660867
'YAL031C'	750	-12.5	0.264904
'YAL031C'	916	4	-0.903142
'YAL032C'	-454.5	12	0.286797
'YAL032C'	-34.5	3	0.605977
'YAL032C'	146.5	2	-0.0530444
'YAL032C'	311.5	-4	-0.560812
'YAL032C'	473.5	-21	-0.201879
'YAL032C'	640.5	-8	0.0899395
'YAL032C'	797.5	-45.5	0.167338
'YAL033W'	-492.5	6	0.193702
'YAL033W'	-354.5	9	-0.624586
'YAL033W'	-188.5	3.5	0.0861558
'YAL033W'	44.5	-1.5	0.430043
'YAL033W'	200.5	-5	-0.322347
'YAL033W'	369.5	-12.5	1.04421
'YAL033W'	718.5	-10	0.205697
'YAL034C'	-459	-9	-0.575343
'YAL034C'	-321	-6	0.164077
'YAL034C'	-110	-17.5	0.749354
'YAL034C'	78	-3	-0.337815
'YAL034C'	372	-30	0.617625
'YAL034C'	527	-11.5	0.51435
'YAL034C'	720	-5	0.284381
'YAL034C'	946	2.5	1.13831
'YAL035W'	-445	-3	0.358689
'YAL035W'	-290	6.5	-0.0494693
'YAL035W'	2	-2.5	-0.100378
'YAL035W'	161	-1.5	-0.405282
'YAL035W'	330	-17	0.21518
'YAL035W'	479	-27.5	-0.443168
'YAL036C'	-502	1.5	-0.405282
'YAL036C'	-343	2.5	-0.100378
'YAL036C'	-51	-6.5	-0.0587233
'YAL036C'	104	3	0.38871
'YAL036C'	272	-4	-0.559295
'YAL036C'	415	-13	0.731037
'YAL036C'	597	-17.5	-0.808745
'YAL036C'	738	-16	0.12368
'YAL039C'	-488	7.5	-0.0902934
'YAL039C'	-60	-2.5	-0.877596
'YAL039C'	94	-12	-0.196209
'YAL039C'	249	-1.5	-0.186514
'YAL039C'	428	-4	-0.0685178
'YAL039C'	762	-1	0.89079
'YAL040C'	-149.5	-4	-0.133791
'YAL040C'	-20.5	15	0.262651
'YAL040C'	261.5	-29	0.286797
'YAL040C'	447.5	1.5	-0.0171929
'YAL041W'	-372	-3	-0.500623
'YAL041W'	-215	8	0.546444
'YAL041W'	74	-4	0.440692
'YAL041W'	241	-8.5	-0.194599
'YAL041W'	403	-15	-0.566072
'YAL041W'	553	-7.5	0.258962
'YAL041W'	749	-33.5	0.221085
'YAL041W'	866	-24	0.456021
'YAL042W'	-438.5	5	0.0899395
'YAL042W'	-270.5	3	0.318538
'YAL042W'	28.5	1	0.701869
'YAL042W'	197.5	1.5	-0.763029
'YAL042W'	354.5	-4.5	0.0535976
'YAL042W'	524.5	-32	-0.293827
'YAL042W'	670.5	-14	-0.391855
'YAL043C'	-490.5	-1.5	-0.768414
'YAL043C'	-321.5	-1	0.640564
'YAL043C'	-22.5	-3	0.325929
'YAL043C'	145.5	-5	0.0899395
'YAL043C'	288.5	-15	0.429937
'YAL043C'	455.5	-14	-0.528008
'YAL043C'	613.5	-5	-0.0696071
'YAL043C'	776.5	-9	0.406543
'YAL043C'	937.5	-18	-0.126183
'YAL044C'	-478	-30	0.240822
'YAL044C'	-290	-9.5	0.3102
'YAL044C'	-24	3	1.15429
'YAL044C'	147	2.5	-0.121698
'YAL044C'	326	-3.5	0.119411
'YAL044C'	689	4	0.352547
'YAL044C'	861	2.5	0.661912
'YAL046C'	-388	4	0.352547
'YAL046C'	-216	2.5	0.661912
'YAL046C'	-13	3.5	0.075645
'YAL046C'	156	2	-0.81496
'YAL046C'	521	-1	0.104834
'YAL046C'	678	-7.5	0.179314
'YAL046C'	858	-22.5	0.064337
'YAL047C'	-372	2	-0.81496
'YAL047C'	-7	-1	0.104834
'YAL047C'	150	-7.5	0.179314
'YAL047C'	330	-22.5	0.064337
'YAL047C'	502	2.5	-0.00981486
'YAL048C'	-570	-18	-0.261694
'YAL048C'	-390	-8	0.195114
'YAL048C'	0	1	0.553298
'YAL048C'	151	-9.5	-0.00253911
'YAL048C'	310	-6.5	-0.781661
'YAL048C'	491	-8.5	-0.162861
'YAL048C'	653	-18	-1.03042
'YAL048C'	808	6	-0.331588
'YAL049C'	-495	-8.5	-0.126405
'YAL049C'	-337	4	0.578034
'YAL049C'	-51	-2	-0.884081
'YAL049C'	424	-16	0.0925707
'YAL049C'	614	-37.5	-0.184124
'YAL049C'	970	8.5	0.616853
'YAL051W'	-495	-7	-0.440113
'YAL051W'	2	-5	0.142867
'YAL051W'	343	-21	-0.0502382
'YAL053W'	-309	41.5	3.70465
'YAL053W'	314	-8.5	0.456882
'YAL053W'	472	-7	0.0259847
'YAL053W'	646	-10	-0.29195
'YAL053W'	792	-6	0.370536
'YAL054C'	-376	-41.5	3.70465
'YAL054C'	-202	-2	0.699241
'YAL054C'	-15	1	0.2539
'YAL054C'	145	5.5	0.280842
'YAL054C'	315	11.5	0.194414
'YAL054C'	503	26.5	0.340982
'YAL054C'	890	34.5	0.814069
'YAL055W'	-410.5	-9.5	0.489718
'YAL055W'	75.5	-22.5	0.389982
'YAL055W'	222.5	2	-0.0964959
'YAL055W'	400.5	3	-0.273968
'YAL055W'	756.5	-17	0.229033
'YAL056W'	-408	1	0.147069
'YAL056W'	-243	-4	0.50685
'YAL056W'	41	-11	-0.67089
'YAL056W'	204	-26.5	-0.159137
'YAL056W'	371	-21.5	0.222573
'YAL056W'	551	-28.5	-0.0806741
'YAL056W'	686	-48.5	-0.590088
'YAL056W'	845	-18.5	0.492884
'YAL058W'	-477	-6	0.340855
'YAL058W'	-321	-2.5	-0.590956
'YAL058W'	79	-13.5	0.457365
'YAL058W'	402	-18.5	0.100726
'YAL058W'	566	-15.5	-0.0809282
'YAL060W'	-375.5	-3	0.655885
'YAL060W'	-204.5	-2	0.117065
'YAL060W'	330.5	3	-0.369921
'YAL060W'	471.5	-17	-0.276583
'YAL060W'	626.5	-27	-0.00832292
'YAL060W'	788.5	2	0.362625
'YAL060W'	926.5	9.5	-0.243074
'YAL061W'	-429.5	2	0.7149
'YAL061W'	-122.5	4	0.563478
'YAL061W'	223.5	18	-0.384433
'YAL061W'	690.5	-5	-0.177777
'YAL061W'	853.5	7.5	-0.0348294
'YAL062W'	140.5	9	0.536654
'YAL062W'	332.5	8.5	0.566791
'YAL062W'	525.5	10.5	0.355985
'YAL062W'	832.5	3	0.274327
'YAR002W'	-530	19	-0.652688
'YAR002W'	-368	9	0.453416
'YAR002W'	40	-3	0.407368
'YAR002W'	208	3.5	-0.403329
'YAR002W'	371	-31	-0.0256182
'YAR002W'	541	-10	0.0731934
'YAR002W'	707	-27	-0.468346
'YAR002W'	834	0.5	-0.0721308
'YAR003W'	-355	-1	-0.520435
'YAR003W'	-172	-3	1.06469
'YAR003W'	85	16.5	1.28191
'YAR003W'	247	-7.5	0.00625936
'YAR003W'	421	-18	-0.10253
'YAR003W'	562	-12.5	0.091716
'YAR007C'	-506	11.5	-0.247049
'YAR007C'	-344	4.5	-0.206557
'YAR007C'	-64	-8	-0.348966
'YAR007C'	108	-2	0.221085
'YAR007C'	256	-16.5	-0.539561
'YAR007C'	426	-22	0.209073
'YAR007C'	591	-6.5	0.470178
'YAR007C'	747	3	-0.326691
'YAR007C'	914	1.5	-0.619439
'YAR008W'	-476	16.5	-0.539561
'YAR008W'	-328	2	0.221085
'YAR008W'	-156	8	-0.348966
'YAR008W'	124	-4.5	-0.223197
'YAR008W'	286	-11.5	-0.246866
'YAR008W'	446	-5	-0.419653
'YAR008W'	613	-19.5	-0.505029
'YAR008W'	757	-12.5	-0.128864
'YAR008W'	894	-11.5	0.314597
'YAR014C'	-153	-1	-0.403038
'YAR014C'	20	-5.5	-0.334931
'YAR014C'	183	-6.5	-0.101319
'YAR014C'	339	-8.5	-0.246474
'YAR014C'	512	-15.5	-0.428261
'YAR014C'	647	-5	-0.136634
'YAR015W'	-472	5.5	-0.33005
'YAR015W'	-299	1	-0.403038
'YAR015W'	164	-7	1.07163
'YAR015W'	322	3.5	0.0540398
'YAR015W'	508	-22	-0.0627075
'YAR015W'	655	-20.5	-0.189055
'YAR015W'	975	9.5	-0.120867
'YAR018C'	291.5	3	0.418772
'YAR018C'	469.5	-43.5	0.470887
'YAR018C'	609.5	-26.5	-0.364582
'YAR018C'	767.5	-22	0.0272709
'YAR019C'	-429	0.5	0.398652
'YAR019C'	-256	2.5	0.609432
'YAR019C'	-39	-4.5	0.168933
'YAR019C'	112	-2.5	-0.0240271
'YAR019C'	296	-15.5	-1.3098
'YAR019C'	454	-21.5	0.220469
'YAR019C'	781	-11.5	-0.0276464
'YAR023C'	-301	-1.5	-0.629106
'YAR023C'	-134	3.5	0.09105
'YAR023C'	37	-7	-0.41543
'YAR023C'	212	-15	-0.226498
'YAR023C'	373	3	0.156262
'YAR023C'	690	-11	0.177315
'YAR023C'	1021	-20	-0.840315
'YAR027W'	-368	-2	0.71768
'YAR027W'	77	7	-1.23572
'YAR027W'	630	8	-0.174541
'YAR027W'	973	4.5	0.500543
'YAR028W'	-538	6.5	-0.146742
'YAR028W'	-195	5	0.500543
'YAR028W'	55	6	-0.0643244
'YAR028W'	227	1	-0.401543
'YAR028W'	382	1.5	0.435627
'YAR028W'	558	3	0.289154
'YAR028W'	712	-2.5	-0.384784
'YAR028W'	874	3.5	0.183336
'YAR033W'	-196	11	-0.803226
'YAR033W'	61	-29	-0.304026
'YAR042W'	-506.5	7	-0.116852
'YAR042W'	-336.5	10	-0.100037
'YAR042W'	-185.5	-2.5	-0.71256
'YAR042W'	145.5	-5.5	0.631158
'YAR042W'	290.5	0	0.0282072
'YAR042W'	465.5	-6	-0.29113
'YAR042W'	645.5	0.5	-0.25865
'YAR042W'	781.5	-16.5	-0.0108495
'YAR042W'	939.5	-9.5	-0.127319
'YAR073W'	-336	13.5	0.596549
'YAR073W'	940	-13	-0.452711
'YBL001C'	-547	1.5	0.462671
'YBL001C'	-311	-2.5	0.772662
'YBL001C'	-58	-7.5	0.567251
'YBL001C'	133	1	0.388298
'YBL001C'	572	7	-0.143816
'YBL001C'	733	-17	0.503639
'YBL001C'	869	-3	0.476226
'YBL002W'	-515	-6.5	0.32961
'YBL002W'	-300	-4.5	1.83004
'YBL002W'	103	3	0.512719
'YBL002W'	239	17	0.249883
'YBL002W'	400	-7	-0.191964
'YBL002W'	839	-1	0.388298
'YBL003C'	-402	4.5	1.91066
'YBL003C'	-187	6.5	0.32961
'YBL003C'	15	20.5	-0.588336
'YBL003C'	713	5.5	0.0254995
'YBL004W'	-411.5	1.5	2.63465
'YBL004W'	-238.5	1	0.323479
'YBL004W'	72.5	-11.5	-0.0927023
'YBL004W'	244.5	-20	-1.22561
'YBL004W'	862.5	-15.5	-0.314687
'YBL005W'	-460.5	-13.5	-0.30782
'YBL005W'	-308.5	-1.5	-0.0722809
'YBL005W'	-174.5	1	2.1103
'YBL005W'	-19.5	-0.5	1.48863
'YBL005W'	166.5	-7	-0.953972
'YBL005W'	324.5	-8	-0.88857
'YBL005W'	526.5	5	-0.736975
'YBL005W'	672.5	2.5	-0.7539
'YBL006C'	-498.5	7	-0.984866
'YBL006C'	-312.5	0.5	1.48863
'YBL006C'	-157.5	-1	2.14575
'YBL006C'	-23.5	1.5	-0.086761
'YBL006C'	128.5	13.5	-0.320599
'YBL006C'	272.5	-9.5	-0.333447
'YBL006C'	421.5	5	0.501473
'YBL006C'	711.5	32.5	0.260688
'YBL006C'	860.5	-3.5	0.131016
'YBL007C'	-490.5	-9.5	-0.333447
'YBL007C'	-341.5	5	0.501473
'YBL007C'	-51.5	32.5	0.260688
'YBL007C'	97.5	-3.5	0.131016
'YBL007C'	268.5	-5.5	0.0913938
'YBL007C'	419.5	-17	0.049151
'YBL007C'	576.5	-15.5	0.441851
'YBL007C'	736.5	-14.5	0.487315
'YBL007C'	904.5	-36.5	-0.661978
'YBL008W'	-470	-4	0.106155
'YBL008W'	-294	1	0.574722
'YBL008W'	-98	3.5	0.377386
'YBL008W'	105	-1.5	0.175987
'YBL008W'	286	5	0.129732
'YBL008W'	451	-3.5	-0.202226
'YBL008W'	621	-7.5	-0.310404
'YBL008W'	948	-21	0.103361
'YBL009W'	-421.5	5.5	-0.428261
'YBL009W'	-257.5	7	-0.224515
'YBL009W'	41.5	-3	0.412451
'YBL009W'	201.5	-2.5	-0.840315
'YBL009W'	372.5	-33.5	-0.885544
'YBL009W'	525.5	-46	-0.0860149
'YBL009W'	684.5	-41	-0.393958
'YBL010C'	-471	2.5	-0.840315
'YBL010C'	-311	3	0.442909
'YBL010C'	-12	-7	-0.21366
'YBL010C'	152	-5.5	-0.367379
'YBL010C'	341	-7.5	-1.44487
'YBL010C'	478	-19	-0.373892
'YBL010C'	812	-63.5	1.53273
'YBL011W'	-306	-7	0.553298
'YBL011W'	276	-48	-1.03557
'YBL011W'	445	2	-0.973036
'YBL014C'	-547	2	0.0726161
'YBL014C'	-363	-2	1.0807
'YBL014C'	-35	-1.5	0.433275
'YBL014C'	133	-23.5	-0.804866
'YBL014C'	282	-16	-0.0795028
'YBL014C'	433	-8.5	-0.397518
'YBL014C'	620	-10	-0.0406138
'YBL014C'	770	-22.5	-0.311535
'YBL015W'	-59.5	-3	0.338142
'YBL015W'	123.5	18	0.944462
'YBL015W'	606.5	18	0.216336
'YBL015W'	786.5	5	-0.0607944
'YBL015W'	963.5	23.5	-0.125219
'YBL016W'	-357	3	0.632857
'YBL016W'	205	-4	0.269386
'YBL016W'	363	-7	0.626811
'YBL016W'	536	-5	-0.449068
'YBL016W'	685	-9	0.20587
'YBL016W'	848	-10	-0.186253
'YBL017C'	-191.5	-0.5	-0.603276
'YBL017C'	-20.5	-9.5	-0.840315
'YBL017C'	289.5	-28.5	0.0962595
'YBL017C'	452.5	-44.5	-1.13066
'YBL017C'	564.5	-16.5	0.615661
'YBL018C'	-508	-4.5	-0.472434
'YBL018C'	-325	5.5	0.937716
'YBL018C'	-30	-19.5	0.545339
'YBL018C'	121	5.5	-1.03168
'YBL018C'	287	-15.5	-0.927251
'YBL018C'	638	-9.5	0.379622
'YBL020W'	-436.5	0.5	-0.550359
'YBL020W'	-301.5	7.5	-0.585613
'YBL020W'	-143.5	5	-0.239259
'YBL020W'	139.5	-1	-0.236328
'YBL020W'	299.5	-6	-0.681299
'YBL020W'	472.5	5	-0.158809
'YBL020W'	637.5	-14	-0.0665333
'YBL020W'	797.5	-10	-0.414572
'YBL021C'	-467	6	-0.681299
'YBL021C'	-307	1	-0.2359
'YBL021C'	-24	-5	-0.233554
'YBL021C'	134	-7.5	-0.561243
'YBL021C'	269	-0.5	-0.500086
'YBL021C'	418	3.5	0.32961
'YBL021C'	679	-1.5	-0.426609
'YBL021C'	847	-0.5	-0.417968
'YBL022C'	-401	3.5	0.32961
'YBL022C'	-140	-1.5	-0.426609
'YBL022C'	28	-0.5	-0.417968
'YBL022C'	192	-13	0.00180522
'YBL022C'	348	-22.5	-0.664873
'YBL022C'	667	-1.5	-0.236432
'YBL022C'	962	-30.5	-0.0857401
'YBL023C'	-80	-25.5	-0.521954
'YBL023C'	73	-5.5	-0.471431
'YBL023C'	227	4.5	0.954261
'YBL023C'	406	0	0.0429887
'YBL023C'	579	-42	0.148714
'YBL023C'	729	36.5	-0.588336
'YBL024W'	-387	-18	-0.199688
'YBL024W'	-250	11.5	1.52892
'YBL024W'	75	-6	0.187974
'YBL024W'	231	-4.5	0.32961
'YBL024W'	563	-20	-0.260955
'YBL024W'	690	-3	-0.0210041
'YBL024W'	842	-1	-0.4051
'YBL025W'	-474	-16.5	-0.493512
'YBL025W'	-176	-5.5	-0.0599272
'YBL025W'	249	2	-0.0187463
'YBL025W'	688	-18	-0.199688
'YBL025W'	825	11.5	1.52892
'YBL026W'	-361	-6	0.153711
'YBL026W'	-98	-7	-0.536534
'YBL026W'	45	15.5	-0.353617
'YBL026W'	202	-16.5	-0.493512
'YBL026W'	500	-5.5	-0.0599272
'YBL026W'	925	1.5	-0.0187463
'YBL027W'	-213	-6.5	-0.656934
'YBL027W'	784	-14.5	0.248342
'YBL028C'	-40	4	1.15714
'YBL028C'	133	2.5	-0.0451349
'YBL028C'	609	0	0.671584
'YBL028C'	926	-11	-0.128117
'YBL029W'	-510.5	0.5	0.076872
'YBL029W'	-270.5	10	0.393854
'YBL029W'	526.5	22	0.354832
'YBL029W'	835.5	11	-0.0451349
'YBL030C'	-286.5	-13	3.50841
'YBL030C'	17.5	2	0.00870898
'YBL030C'	347.5	-12	0.287546
'YBL030C'	684.5	-5.5	-0.49518
'YBL030C'	804.5	6	-0.464448
'YBL031W'	-416	2.5	-0.0593902
'YBL031W'	33	-16.5	0.2666
'YBL031W'	195	-13	-0.0692563
'YBL031W'	360	-15	-0.00699028
'YBL031W'	853	-41	0.543133
'YBL032W'	-397.5	1.5	0.100394
'YBL032W'	87.5	17.5	0.751989
'YBL032W'	253.5	3.5	0.577436
'YBL032W'	417.5	-8.5	-0.0929423
'YBL032W'	568.5	-8.5	-0.215552
'YBL032W'	735.5	6.5	-0.364582
'YBL032W'	880.5	-18	0.210311
'YBL033C'	-507	-17.5	0.751989
'YBL033C'	-22	-1.5	0.104904
'YBL033C'	136	-2.5	0.240688
'YBL033C'	306	-0.5	0.124919
'YBL033C'	460	-7.5	0.206491
'YBL033C'	614	-1.5	-0.0240271
'YBL033C'	789	-2	-0.080122
'YBL034C'	-369.5	2	0.438432
'YBL034C'	-82.5	-2	-0.0928779
'YBL034C'	79.5	3	0.43613
'YBL034C'	244.5	3	-0.0556028
'YBL034C'	400.5	5	-0.553694
'YBL034C'	572.5	-21	-0.194599
'YBL034C'	745.5	-9	-0.608368
'YBL034C'	896.5	-31	-0.291422
'YBL034C'	1078.5	23.5	0.192852
'YBL035C'	-396.5	-7.5	0.32961
'YBL035C'	51.5	6.5	-0.281263
'YBL035C'	736.5	26	-0.221405
'YBL035C'	901.5	14.5	-0.171232
'YBL036C'	-471.5	7	-0.861563
'YBL036C'	-311.5	-3	-0.139875
'YBL036C'	-15.5	-3	-0.193196
'YBL036C'	149.5	0	-0.287414
'YBL036C'	316.5	-31	-0.447998
'YBL036C'	610.5	-28	-0.310981
'YBL037W'	-155.5	-11.5	-0.0692563
'YBL037W'	78.5	-7.5	0.6468
'YBL037W'	245.5	1.5	-0.562611
'YBL037W'	569.5	-15.5	-1.15178
'YBL037W'	721.5	-42	1.3704
'YBL038W'	-507	-4.5	-0.569354
'YBL038W'	-336	-0.5	0.411603
'YBL038W'	62	-0.5	0.719262
'YBL038W'	233	-5	-0.240166
'YBL038W'	381	-2	-0.432468
'YBL038W'	837	-11.5	-0.0692563
'YBL039C'	-471.5	0.5	0.719262
'YBL039C'	-73.5	0.5	0.411603
'YBL039C'	97.5	4.5	-0.645436
'YBL039C'	382.5	-5.5	0.293047
'YBL039C'	685.5	4.5	-0.389957
'YBL039C'	865.5	-22	-0.482268
'YBL040C'	-483	-2	-0.4564
'YBL040C'	-289	11.5	0.787368
'YBL040C'	-37	-3	0.499695
'YBL040C'	132	-2	-0.656674
'YBL040C'	596	12.5	0.0406322
'YBL041W'	-471	-6	2.22338
'YBL041W'	-238	-29	0.540934
'YBL041W'	62	-24.5	0.111322
'YBL041W'	191	-7	-0.538083
'YBL041W'	364	-16.5	-1.17422
'YBL041W'	474	-7.5	0.747287
'YBL042C'	-146	17.5	0.878503
'YBL042C'	61	1.5	-0.260647
'YBL042C'	541	7.5	-0.520435
'YBL043W'	-109	1	0.484554
'YBL043W'	87	-1.5	-0.4564
'YBL043W'	278	22	-0.0972234
'YBL043W'	619	13.5	-0.447998
'YBL043W'	889	-3	0.236192
'YBL045C'	-213	-6	0.462671
'YBL045C'	-32	9.5	0.363085
'YBL045C'	142	-1	-0.271383
'YBL045C'	288	16.5	-0.692672
'YBL045C'	436	26.5	-0.521561
'YBL045C'	748	-35	0.28103
'YBL045C'	910	-29	-0.260647
'YBL045C'	1070	-59.5	-0.305538
'YBL046W'	-439	-11	-0.81496
'YBL046W'	-264	7.5	-0.465104
'YBL046W'	43	-11	-0.162771
'YBL046W'	171	2	-0.360322
'YBL046W'	371	11	-0.661978
'YBL046W'	545	-34	-0.261302
'YBL046W'	694	-18.5	-0.749929
'YBL046W'	852	-11	-0.0302458
'YBL047C'	-166.5	-7.5	-0.465104
'YBL047C'	8.5	11	-0.866124
'YBL047C'	167.5	-17.5	-0.18539
'YBL047C'	335.5	-33	-0.125717
'YBL047C'	479.5	-12	-0.123158
'YBL047C'	641.5	-17.5	-0.18539
'YBL047C'	886.5	3.5	-0.131095
'YBL049W'	-216.5	4.5	0.621289
'YBL049W'	160.5	54.5	0.210311
'YBL049W'	651.5	5.5	-0.0187463
'YBL049W'	803.5	13.5	0.309928
'YBL049W'	977.5	16.5	0.811762
'YBL050W'	-389.5	2.5	0.317597
'YBL050W'	-80.5	-8	0.0293241
'YBL050W'	555.5	-31	0.687114
'YBL050W'	717.5	-29.5	-0.285726
'YBL050W'	891.5	0	0.0967536
'YBL051C'	-380	8	0.0147365
'YBL051C'	-71	-2.5	0.325617
'YBL051C'	92	3	0.554083
'YBL051C'	377	-17	-0.202885
'YBL051C'	562	-26	1.09042
'YBL052C'	-259.5	-13.5	0.400693
'YBL052C'	-90.5	-14	-0.945668
'YBL052C'	71.5	-9	0.519169
'YBL052C'	236.5	-2	-1.36856
'YBL052C'	1004.5	-8	0.0433608
'YBL054W'	-269	2	0.645362
'YBL054W'	43	-5.5	0.58449
'YBL054W'	225	2.5	-0.17289
'YBL054W'	380	-5.5	0.00403401
'YBL054W'	547	-12.5	-0.33039
'YBL054W'	704	-41	-0.00173579
'YBL054W'	863	-12.5	0.00131928
'YBL055C'	-373	-2	0.635931
'YBL055C'	-62	-12.5	0.165339
'YBL055C'	108	5.5	-0.544859
'YBL055C'	280	7.5	0.00976661
'YBL055C'	452	0	-0.0397707
'YBL055C'	608	-16	-0.951632
'YBL055C'	769	-39.5	-0.389957
'YBL055C'	924	-13.5	-0.526816
'YBL056W'	-396	-18	-0.0823899
'YBL056W'	-222	-1	0.617535
'YBL056W'	62	0	0.660669
'YBL056W'	234	-3	-0.370038
'YBL056W'	558	-8	-0.293827
'YBL057C'	-470	3	-0.382918
'YBL057C'	-298	0	0.660669
'YBL057C'	-14	1	0.617535
'YBL057C'	160	18	-0.0771491
'YBL057C'	320	1.5	-0.874585
'YBL057C'	484	-13	-0.364582
'YBL058W'	-264	5.5	-0.332712
'YBL058W'	29	-3.5	-0.136634
'YBL058W'	195	-5	-0.4564
'YBL058W'	348	-20	-0.156128
'YBL058W'	507	-14.5	-0.258541
'YBL058W'	658	-11.5	-0.625172
'YBL058W'	795	-6.5	-0.806684
'YBL060W'	-350.5	0.5	-0.101673
'YBL060W'	-94.5	1	0.303938
'YBL060W'	124.5	-2	0.0122329
'YBL060W'	292.5	-3.5	-1.03894
'YBL060W'	454.5	-3	-1.19747
'YBL061C'	-356	-1	0.303938
'YBL061C'	-100	-0.5	-0.101673
'YBL061C'	229	-35.5	0.235895
'YBL061C'	387	-2	-0.871748
'YBL061C'	720	-30	-0.0152582
'YBL061C'	886	-8	0.443267
'YBL063W'	-387	-36	0.143918
'YBL063W'	-254	1.5	0.0617927
'YBL063W'	4	-2.5	1.07544
'YBL063W'	166	0.5	0.389982
'YBL063W'	338	-12.5	-0.552258
'YBL063W'	668	-12.5	-0.741235
'YBL063W'	814	-24	0.166604
'YBL064C'	-550	-1.5	0.0617927
'YBL064C'	-417	36	0.103728
'YBL064C'	-46	-13.5	0.670119
'YBL064C'	95	8	-0.258767
'YBL064C'	244	9.5	-1.02226
'YBL064C'	417	-13	0.995384
'YBL064C'	554	-9	-0.671188
'YBL064C'	715	-18	-0.04812
'YBL066C'	-391	-5	-0.195939
'YBL066C'	-251	-9.5	-0.417744
'YBL066C'	-73	-10	-1.12584
'YBL066C'	81	-15.5	-0.039095
'YBL066C'	234	-9.5	-0.0913145
'YBL066C'	538	-16.5	0.430751
'YBL066C'	849	-40	0.26161
'YBL067C'	-98.5	-5	-0.0234374
'YBL067C'	67.5	-17	-0.42099
'YBL067C'	231.5	-17.5	-0.629106
'YBL067C'	374.5	-23.5	0.588743
'YBL067C'	568.5	-15	0.350549
'YBL067C'	828.5	-50	0.526467
'YBL067C'	1153.5	-56	0.294334
'YBL068W'	-380.5	-2	0.305115
'YBL068W'	75.5	-2.5	1.17843
'YBL068W'	849.5	-8	-0.260122
'YBL069W'	-522	-2	-0.0314114
'YBL069W'	-241	3	-0.620637
'YBL069W'	52	2	1.21667
'YBL069W'	192	-9	-0.378411
'YBL069W'	373	11	-0.49851
'YBL069W'	530	-2.5	0.417135
'YBL069W'	813	-4	0.357955
'YBL072C'	-208.5	6.5	0.96704
'YBL072C'	1003.5	0	0.249883
'YBL074C'	-300	-31	0.237687
'YBL074C'	-30	-6	0.00403401
'YBL074C'	143	-13.5	-0.542136
'YBL074C'	302	-12.5	-0.411224
'YBL074C'	463	-40.5	0.908623
'YBL074C'	620	-16	0.430539
'YBL074C'	771	-25.5	-0.364582
'YBL075C'	-388.5	0.5	0.0010708
'YBL075C'	-221.5	4	0.416025
'YBL075C'	-59.5	14	-1.01198
'YBL075C'	129.5	-10	-0.50328
'YBL075C'	430.5	-12	0.205009
'YBL075C'	556.5	-11	-0.226971
'YBL076C'	-533.5	0	-0.00742511
'YBL076C'	-360.5	2.5	0.618286
'YBL076C'	-42.5	-1	0.212365
'YBL076C'	130.5	-2	-0.862964
'YBL076C'	300.5	-18	-0.468346
'YBL076C'	580.5	-6	-0.0806741
'YBL078C'	-512	0	-0.697357
'YBL078C'	-45	0	1.09042
'YBL078C'	122	-1	0.0865669
'YBL078C'	277	0	0.660669
'YBL078C'	671	0	0.131671
'YBL079W'	-507	-0.5	-0.0357606
'YBL079W'	-236	-1	0.187974
'YBL079W'	203	-3	-0.126724
'YBL079W'	350	-17.5	0.723061
'YBL079W'	503	6	-0.671978
'YBL080C'	-334.5	1	0.205377
'YBL080C'	-63.5	0.5	-0.0996071
'YBL080C'	115.5	-58	-0.149643
'YBL080C'	279.5	-28.5	-0.765856
'YBL080C'	436.5	-42	-0.257581
'YBL080C'	767.5	-14.5	-0.322739
'YBL081W'	-392.5	-10.5	-0.384988
'YBL081W'	-177.5	-1	0.216659
'YBL081W'	85.5	-9.5	-0.0485993
'YBL081W'	413.5	-10.5	-0.4562
'YBL081W'	572.5	-4.5	-0.895598
'YBL081W'	745.5	-11.5	-0.46557
'YBL081W'	889.5	-3	0.25525
'YBL081W'	1061.5	-4	-0.0130829
'YBL082C'	-274.5	1	0.184652
'YBL082C'	-59.5	10.5	-0.430031
'YBL082C'	86.5	-5	-0.885926
'YBL082C'	265.5	-7	-0.502714
'YBL082C'	438.5	-10	-0.384433
'YBL082C'	587.5	-24.5	-0.266039
'YBL082C'	778.5	-25.5	0.193202
'YBL082C'	956.5	-7.5	-0.687236
'YBL084C'	-387	4	0.816623
'YBL084C'	-109	-13.5	-0.313068
'YBL084C'	63	-6.5	-0.159137
'YBL084C'	231	5	-1.11922
'YBL084C'	375	-25.5	0.0802504
'YBL084C'	538	-2	-0.043132
'YBL085W'	-452	-9	-0.635333
'YBL085W'	-228	17.5	0.748584
'YBL085W'	47	-2	0.224064
'YBL085W'	220	4.5	-0.0864757
'YBL085W'	696	-27.5	-0.135646
'YBL086C'	-367	-2	-0.0472444
'YBL086C'	-90	-4	0.32961
'YBL086C'	83	-7	0.1169
'YBL086C'	236	-2.5	-1.061
'YBL086C'	400	-17	-0.484731
'YBL086C'	574	-29	0.44873
'YBL086C'	710	-11	0.260688
'YBL086C'	855	-2	0.255569
'YBL087C'	-536.5	-1.5	0.545339
'YBL087C'	-352.5	0	3.73963
'YBL087C'	120.5	0	0.101582
'YBL087C'	251.5	0	0.606128
'YBL087C'	551.5	0	0.473424
'YBL088C'	-588	3	0.766342
'YBL088C'	-398	-14.5	-0.360322
'YBL088C'	-220	-7	-0.63573
'YBL088C'	-60	7.5	0.727369
'YBL088C'	435	-33	-0.174541
'YBL088C'	592	-5	-0.608368
'YBL088C'	844	9	0.0105414
'YBL089W'	-513	5	0.260688
'YBL089W'	-339	0.5	-0.0767553
'YBL089W'	-165	-13.5	-0.0763103
'YBL089W'	71	-2	0.261637
'YBL089W'	249	-2	0.265686
'YBL089W'	699	-17	-0.110963
'YBL089W'	883	-51	-0.741462
'YBL090W'	-388	36.5	0.582094
'YBL090W'	-231	-0.5	0.397264
'YBL090W'	4	3	0.113881
'YBL090W'	184	5	0.260688
'YBL090W'	358	0.5	-0.0767553
'YBL090W'	532	-13.5	-0.0763103
'YBL090W'	768	-2	0.261637
'YBL091C'	-441.5	-5	0.260688
'YBL091C'	-261.5	-3	0.0862425
'YBL091C'	-26.5	0.5	0.24808
'YBL091C'	130.5	-36.5	0.6468
'YBL091C'	485.5	-8.5	-0.749423
'YBL091C'	866.5	-1.5	0.16639
'YBL092W'	-1.5	6.5	2.74856
'YBL092W'	460.5	6.5	-0.284207
'YBL093C'	-475	-6.5	2.75506
'YBL093C'	-115	2.5	0.0279542
'YBL093C'	44	0.5	-0.245572
'YBL093C'	230	-3.5	-1.08163
'YBL093C'	388	-29.5	0.657072
'YBL093C'	554	-18.5	0.260688
'YBL093C'	903	22.5	-0.578648
'YBL095W'	-465	-2.5	-0.0127823
'YBL095W'	-294	5.5	0.673711
'YBL095W'	9	-11	0.517237
'YBL095W'	156	11.5	-0.0284728
'YBL095W'	336	3.5	-0.891662
'YBL095W'	658	-22.5	-0.554264
'YBL097W'	-407	-6.5	-0.563797
'YBL097W'	-254	-6.5	0.464539
'YBL097W'	364	-1	-0.267898
'YBL097W'	525	-16	-0.436201
'YBL097W'	690	-4.5	-1.03126
'YBL097W'	834	-27.5	0.175987
'YBL098W'	-501.5	-8.5	0.034154
'YBL098W'	42.5	-8	-0.0777389
'YBL098W'	215.5	10	-0.467328
'YBL098W'	689.5	-27.5	0.318588
'YBL098W'	905.5	2	0.182801
'YBL099W'	-271	9	0.0266827
'YBL099W'	251	2	1.15273
'YBL099W'	452	-9	-0.268773
'YBL099W'	607	-10	0.318277
'YBL099W'	749	-2.5	-0.455025
'YBL099W'	910	-14.5	-0.0171929
'YBL099W'	1050	-28.5	0.410228
'YBL101C'	-349.5	13	0.403992
'YBL101C'	-103.5	-18.5	0.385753
'YBL101C'	64.5	-6	0.191797
'YBL101C'	248.5	-18	0.147121
'YBL101C'	396.5	-7.5	-0.171036
'YBL101C'	724.5	-0.5	-0.96541
'YBL102W'	-206	3	-0.490508
'YBL102W'	93	-5.5	0.0198272
'YBL102W'	229	1.5	-0.0508139
'YBL102W'	386	-6.5	0.318588
'YBL102W'	571	-10	-0.0254265
'YBL102W'	723	-5.5	0.2014
'YBL103C'	-261	-3	-0.490508
'YBL103C'	67	-5.5	-0.245316
'YBL103C'	399	2.5	-1.33454
'YBL103C'	559	-21.5	0.0233634
'YBL103C'	702	-36	0.267815
'YBL103C'	1059	-5.5	-0.262142
'YBL104C'	-269.5	7	0.239566
'YBL104C'	-17.5	-6.5	-0.17866
'YBL104C'	305.5	-15.5	-0.375525
'YBL104C'	464.5	-11.5	-1.10018
'YBL105C'	-254	-3.5	-0.112966
'YBL105C'	-79	-8	0.32961
'YBL105C'	67	-20	-1.13577
'YBL105C'	233	-37.5	-0.353617
'YBL105C'	392	-10	-0.763147
'YBL105C'	542	-11	0.0155623
'YBL105C'	700	-23	1.01116
'YBL105C'	989	-10.5	0.059158
'YBL106C'	-236	-21	-0.21413
'YBL106C'	87	-5	0.034154
'YBL106C'	540	-33	-1.1197
'YBL107C'	-442	8.5	0.0979559
'YBL107C'	-263	7	0.840406
'YBL107C'	-3	-0.5	0.165999
'YBL107C'	337	-6.5	0.113881
'YBL107C'	520	2	-0.0726778
'YBL107C'	695	8	0.660989
'YBL107C'	863	22	2.26721
'YBR001C'	13.5	1.5	-0.46401
'YBR001C'	638.5	-5.5	0.103728
'YBR001C'	816.5	-4.5	-0.469824
'YBR002C'	-479	3	-0.667676
'YBR002C'	-317	3	0.19468
'YBR002C'	-9	3	0.217566
'YBR002C'	151	-9.5	-0.339577
'YBR002C'	311	0.5	-0.0681496
'YBR002C'	481	7.5	-0.117403
'YBR002C'	663	-7.5	0.45283
'YBR003W'	-438	9.5	-0.329038
'YBR003W'	-278	-3	0.217566
'YBR003W'	30	-3	0.21631
'YBR003W'	192	-3	-0.591716
'YBR003W'	358	-2.5	-0.211441
'YBR004C'	-440.5	-0.5	-0.0352435
'YBR004C'	597.5	-18.5	-0.302465
'YBR005W'	171	0.5	-0.0660386
'YBR005W'	318	-3.5	0.157204
'YBR005W'	608	-1	0.296421
'YBR006W'	-364	-1	0.296421
'YBR006W'	50	-1	-0.350349
'YBR006W'	222	9.5	-0.64895
'YBR006W'	386	-10	-0.102249
'YBR006W'	570	-3.5	0.0521564
'YBR006W'	730	23	1.10842
'YBR006W'	965	-4.5	0.0687764
'YBR007C'	-440	4	3.33048
'YBR007C'	-240	-4	1.0037
'YBR007C'	46	-17.5	0.139507
'YBR007C'	212	-10	0.058064
'YBR007C'	364	-12.5	-0.946184
'YBR007C'	532	-21	-0.971959
'YBR007C'	836	-41.5	-0.275252
'YBR008C'	-221	2	-0.244464
'YBR008C'	-70	5.5	-1.13781
'YBR008C'	398	-7.5	0.850442
'YBR008C'	566	15	-0.0816862
'YBR008C'	1030	10	-0.134885
'YBR009C'	-502	-6.5	1.06469
'YBR009C'	-224	1	-0.127029
'YBR009C'	18	25.5	0.0925707
'YBR009C'	776	0	-0.0267282
'YBR009C'	924	6	-0.731243
'YBR010W'	-483.5	-1	-0.101673
'YBR010W'	-205.5	6.5	1.10197
'YBR010W'	874.5	-0.5	-0.0234374
'YBR011C'	-342.5	2	0.681412
'YBR011C'	422.5	5	0.183336
'YBR011C'	559.5	11.5	0.44873
'YBR011C'	708.5	0.5	-0.0234374
'YBR012C'	909	2	1.15614
'YBR014C'	-528.5	-2	-0.437831
'YBR014C'	-365.5	0	0.387095
'YBR014C'	74.5	0	0.623966
'YBR014C'	891.5	0.5	2.07277
'YBR015C'	-385	6.5	-0.369092
'YBR015C'	-111	1.5	1.20715
'YBR015C'	66	9.5	-0.120679
'YBR015C'	229	-8.5	0.215953
'YBR015C'	396	-15	-0.629327
'YBR015C'	545	-19	0.322371
'YBR016W'	-383	-6.5	-0.412105
'YBR016W'	-198	3.5	-0.191964
'YBR016W'	22	-0.5	0.609432
'YBR016W'	193	-0.5	-0.561916
'YBR016W'	353	-6	0.194173
'YBR017C'	-505	10.5	-0.202885
'YBR017C'	-340	7.5	0.779413
'YBR017C'	-53	4.5	0.600699
'YBR017C'	107	-9	-0.318213
'YBR017C'	269	-6.5	-0.473776
'YBR017C'	439	-4	-1.00104
'YBR017C'	580	-7	-0.11595
'YBR017C'	757	-7.5	0.88551
'YBR017C'	901	-44.5	-0.210959
'YBR018C'	-563	-10.5	-0.176478
'YBR018C'	-379	-11	0.338391
'YBR018C'	-123	5	0.233266
'YBR018C'	55	17	-0.194928
'YBR018C'	228	8	-1.43558
'YBR018C'	395	-33.5	-0.870435
'YBR020W'	-256	10.5	0.503639
'YBR020W'	-92	2	2.93423
'YBR020W'	72	-4	-0.682115
'YBR020W'	787	-13	0.815373
'YBR020W'	932	12.5	0.322169
'YBR021W'	-365	-3	-0.114709
'YBR021W'	95	3.5	0.146746
'YBR021W'	444	-12	0.109311
'YBR021W'	611	-54	0.247912
'YBR021W'	773	-14	-0.579663
'YBR021W'	932	-28	-0.260647
'YBR022W'	-328	-4.5	0.126076
'YBR022W'	-143	12	0.00180522
'YBR022W'	90	-16	0.574722
'YBR022W'	555	-16.5	0.19716
'YBR022W'	875	-5	0.105237
'YBR023C'	-436.5	22	0.749865
'YBR023C'	-159.5	0	-0.619288
'YBR023C'	3.5	-3.5	-0.0530444
'YBR023C'	191.5	5	0.233073
'YBR023C'	329.5	19	-0.299747
'YBR023C'	507.5	4.5	-0.275252
'YBR023C'	961.5	3.5	-0.0267282
'YBR024W'	-479	8	0.426471
'YBR024W'	-349	-3.5	-0.928419
'YBR024W'	-184	2.5	0.888112
'YBR024W'	60	-6.5	-0.575042
'YBR024W'	234	7	-0.589871
'YBR025C'	-445	-1.5	0.360279
'YBR025C'	67	-4	0.232548
'YBR025C'	248	2.5	0.256361
'YBR025C'	739	-14.5	0.103728
'YBR025C'	877	0	-0.389957
'YBR026C'	-481	5.5	-0.689373
'YBR026C'	-66	0	-0.082021
'YBR026C'	92	3.5	-0.941244
'YBR026C'	257	-7	0.24771
'YBR026C'	433	-37	-0.645436
'YBR026C'	600	-34	-0.0148886
'YBR026C'	747	-20.5	0.486803
'YBR026C'	918	-13	-0.704538
'YBR028C'	-82	3	-0.328815
'YBR028C'	93	3	-0.328203
'YBR028C'	234	-15.5	-0.991047
'YBR028C'	398	-30	0.10846
'YBR028C'	565	-24	0.807757
'YBR028C'	727	-37	0.198273
'YBR028C'	900	-12	0.19504
'YBR028C'	1030	1	-0.394756
'YBR030W'	-353	-6	0.225774
'YBR030W'	-80	2.5	0.435427
'YBR030W'	140	-11.5	0.628681
'YBR030W'	296	-2	-0.260955
'YBR030W'	457	-10	-0.475229
'YBR030W'	598	-5.5	-0.0113607
'YBR030W'	898	9.5	0.262371
'YBR031W'	-491	-14.5	-0.00129484
'YBR031W'	-325	-1	0.0312494
'YBR031W'	16	-3.5	0.495381
'YBR034C'	-528	-4.5	-0.475904
'YBR034C'	-371	7.5	0.120915
'YBR034C'	-44	-0.5	0.335715
'YBR034C'	127	-4	-0.317749
'YBR034C'	264	-12	0.32961
'YBR035C'	-271	6	-0.324191
'YBR035C'	-38	0.5	-0.0552748
'YBR035C'	125	2	0.0540398
'YBR035C'	290	0	0.359882
'YBR035C'	451	-4.5	-0.475904
'YBR035C'	608	7.5	0.120915
'YBR036C'	-523.5	-4.5	0.371189
'YBR036C'	-359.5	3.5	0.503639
'YBR036C'	-66.5	0.5	-0.246474
'YBR036C'	112.5	-2.5	0.0235381
'YBR036C'	268.5	-8	-0.257065
'YBR036C'	418.5	-5.5	-0.155286
'YBR036C'	579.5	0	0.0439086
'YBR036C'	742.5	-13.5	0.336813
'YBR037C'	-28.5	-1	1.37218
'YBR037C'	131.5	-4	0.0481667
'YBR037C'	290.5	-1.5	-0.0184948
'YBR037C'	457.5	-4	-0.102106
'YBR037C'	614.5	-4.5	0.371189
'YBR037C'	778.5	3.5	0.503639
'YBR038W'	-516	4	0.0481667
'YBR038W'	-356	1	1.42977
'YBR038W'	248	-16	0.449704
'YBR038W'	375	4	0.0980005
'YBR038W'	552	-3	-0.151244
'YBR039W'	-340	-5.5	0.862299
'YBR039W'	110	2	-0.213124
'YBR039W'	279	-16	1.06199
'YBR039W'	442	-20.5	-0.821053
'YBR040W'	711.5	32.5	0.229033
'YBR040W'	996.5	-6	-0.787129
'YBR041W'	-531	-6	-0.787129
'YBR041W'	-367	-18	-0.663726
'YBR041W'	74	-9	0.456021
'YBR041W'	400	-8	-1.00633
'YBR042C'	-470.5	-0.5	0.462347
'YBR042C'	-302.5	-5.5	-0.7539
'YBR042C'	-47.5	2	-0.0203967
'YBR042C'	129.5	-9.5	0.103728
'YBR042C'	297.5	-14.5	-0.0117956
'YBR042C'	486.5	33	0.726651
'YBR042C'	630.5	11.5	-1.14844
'YBR043C'	-297	-14.5	-0.0171929
'YBR043C'	7	-2.5	-0.472492
'YBR043C'	177	-14.5	0.156864
'YBR043C'	341	-33.5	0.1081
'YBR043C'	962	-9	0.182405
'YBR044C'	-507	7	-0.580448
'YBR044C'	-346	0	0.156092
'YBR044C'	-75	-7.5	-0.684426
'YBR044C'	106	-7.5	-0.921845
'YBR044C'	272	-10	-0.396529
'YBR045C'	-465	-1	-0.458444
'YBR045C'	-2	5.5	-0.449708
'YBR045C'	150	0	0.118265
'YBR045C'	348	27	-0.278436
'YBR045C'	697	14.5	-0.0148886
'YBR046C'	-491.5	11.5	1.15528
'YBR046C'	-330.5	-3.5	0.12368
'YBR046C'	-59.5	-5.5	0.437324
'YBR046C'	127.5	-4	-0.730132
'YBR046C'	283.5	-5	0.0952943
'YBR046C'	451.5	2.5	-0.194599
'YBR046C'	620.5	4.5	-0.281584
'YBR047W'	-432	4	-0.730132
'YBR047W'	-245	5.5	0.437324
'YBR047W'	26	3.5	0.149489
'YBR047W'	187	-11.5	1.13305
'YBR048W'	-510.5	2.5	1.29139
'YBR048W'	-353.5	9.5	0.145471
'YBR048W'	-165.5	8.5	-1.1197
'YBR049C'	65	-6.5	-0.0943607
'YBR049C'	260	-16	-0.519414
'YBR049C'	402	-7.5	0.634824
'YBR049C'	683	-11.5	0.0749551
'YBR052C'	-498.5	1.5	0.257097
'YBR052C'	-332.5	-0.5	0.709345
'YBR052C'	-75.5	5	0.512474
'YBR052C'	96.5	-8.5	0.142867
'YBR052C'	281.5	-34.5	0.300904
'YBR052C'	437.5	-2	-0.217812
'YBR052C'	608.5	23	-0.165831
'YBR052C'	891.5	6.5	-0.550359
'YBR053C'	-479	-9.5	0.42779
'YBR053C'	-309	2	0.034154
'YBR053C'	-44	-6	0.991957
'YBR053C'	120	3.5	-0.308702
'YBR053C'	291	-14	-0.650212
'YBR053C'	433	-10	0.152151
'YBR053C'	597	-12.5	-0.372876
'YBR053C'	750	-21.5	0.219427
'YBR053C'	901	2	0.257097
'YBR054W'	655.5	-15	0.818176
'YBR054W'	854.5	-28	0.120157
'YBR054W'	1113.5	-0.5	-0.499806
'YBR055C'	-366	-2.5	-0.0530444
'YBR055C'	-13	-4.5	-0.160747
'YBR055C'	154	1.5	-0.411064
'YBR055C'	332	-25.5	-0.195939
'YBR055C'	507	-30.5	-0.497923
'YBR055C'	654	-31.5	0.103728
'YBR055C'	822	-8.5	-0.377837
'YBR056W'	-194	2.5	-0.0530444
'YBR056W'	206	2	-1.06883
'YBR056W'	373	-2	-0.860381
'YBR056W'	548	46	0.232548
'YBR057C'	-106	-1.5	0.546266
'YBR057C'	71	1	-0.208291
'YBR057C'	226	-21.5	0.279266
'YBR057C'	394	-16	0.228398
'YBR057C'	693	-18.5	-0.183203
'YBR057C'	848	-4	-0.428684
'YBR058C'	-262.5	-19	0.200712
'YBR058C'	-54.5	0.5	0.312455
'YBR058C'	115.5	-7.5	-0.477346
'YBR058C'	295.5	-10	-0.434946
'YBR058C'	459.5	-9.5	-0.465104
'YBR058C'	613.5	-17.5	-1.02396
'YBR059C'	-137.5	-3.5	0.372872
'YBR059C'	36.5	-11	-0.0294111
'YBR059C'	199.5	20.5	0.349027
'YBR059C'	358.5	-15	-0.00981486
'YBR059C'	506.5	-5	-0.513289
'YBR059C'	648.5	-17	-0.635333
'YBR059C'	937.5	1.5	-0.597954
'YBR060C'	-424	7	-0.732869
'YBR060C'	-104	2	0.517237
'YBR060C'	58	3.5	-0.108127
'YBR060C'	217	-2.5	-1.21832
'YBR060C'	397	-0.5	-0.96081
'YBR060C'	703	-15	-0.0210861
'YBR061C'	-422	5.5	-0.240166
'YBR061C'	-14	-16.5	0.603987
'YBR061C'	158	-27	-0.294783
'YBR061C'	308	-18	0.0415035
'YBR061C'	456	-18.5	0.0766643
'YBR061C'	796	-38	0.395389
'YBR062C'	-418.5	0	0.087792
'YBR062C'	-246.5	10.5	0.686349
'YBR062C'	138.5	1.5	-0.210482
'YBR062C'	297.5	2.5	0.00560746
'YBR062C'	458.5	5.5	-0.240166
'YBR062C'	866.5	-16.5	0.603987
'YBR062C'	1039.5	-32	-0.294783
'YBR063C'	-346	-13	-0.501291
'YBR063C'	208	6.5	-0.123158
'YBR063C'	384	5.5	-1.08784
'YBR063C'	534	26	0.063658
'YBR065C'	-390	0	1.68478
'YBR065C'	-54	-3.5	0.451532
'YBR065C'	106	4.5	-0.33362
'YBR065C'	276	1.5	-0.520075
'YBR065C'	444	-21	-0.169379
'YBR065C'	621	-43.5	-0.990211
'YBR065C'	764	5.5	-0.939169
'YBR066C'	-476	39.5	2.30653
'YBR066C'	-289	2	1.09121
'YBR066C'	55	-2	0.117691
'YBR066C'	457	2	0.217018
'YBR066C'	631	0	1.68478
'YBR066C'	967	-4.5	0.451532
'YBR067C'	-454.5	13.5	1.71573
'YBR067C'	-184.5	-0.5	0.117691
'YBR067C'	67.5	-43.5	0.307482
'YBR067C'	429.5	-4.5	-0.0311375
'YBR067C'	784.5	33.5	0.673711
'YBR068C'	-540	-44	1.46487
'YBR068C'	8	-23	-0.100776
'YBR068C'	189	22.5	-0.039095
'YBR068C'	352	0.5	0.531824
'YBR068C'	762	38	-0.195646
'YBR069C'	-471	-7.5	3.96938
'YBR069C'	335	-2	-0.0283288
'YBR069C'	465	-3.5	-0.337815
'YBR069C'	744	3	0.176461
'YBR069C'	995	2.5	-0.199688
'YBR070C'	-361.5	-5	0.0155623
'YBR070C'	-80.5	17.5	0.433761
'YBR070C'	399.5	-28.5	0.196425
'YBR070C'	688.5	6.5	0.151736
'YBR071W'	-353	-17.5	0.423146
'YBR071W'	-72	5	0.0433608
'YBR071W'	132	10	-0.018976
'YBR071W'	287	0	-0.318317
'YBR071W'	447	-16	-0.225866
'YBR071W'	623	-15	-0.0281751
'YBR071W'	757	-30.5	0.32961
'YBR072W'	-463	5	-0.0318927
'YBR072W'	-272	8	0.118701
'YBR072W'	-104	-2.5	0.339471
'YBR072W'	98	-3	0.671584
'YBR072W'	257	3.5	-0.108804
'YBR072W'	426	-5.5	0.0976632
'YBR072W'	594	-16	-0.250177
'YBR072W'	762	-6	0.227662
'YBR072W'	950	-5.5	-0.20435
'YBR073W'	-448	-16	-0.250177
'YBR073W'	-280	-6	0.227662
'YBR073W'	-92	-5.5	-0.20435
'YBR073W'	189	-9.5	0.103361
'YBR073W'	343	-4	-0.312515
'YBR073W'	520	-8	-0.995222
'YBR074W'	-428.5	-6	-0.00253911
'YBR074W'	185.5	-21.5	0.0697428
'YBR074W'	341.5	-33.5	-0.00494582
'YBR074W'	481.5	-10	0.204803
'YBR074W'	664.5	-17.5	-0.406032
'YBR074W'	804.5	-14	-0.46023
'YBR076W'	-275	-1.5	-0.264813
'YBR076W'	-133	2	-0.244464
'YBR076W'	88	25	-0.906203
'YBR076W'	290	8.5	-0.19845
'YBR076W'	455	-4	0.228398
'YBR076W'	632	4	0.221085
'YBR076W'	793	-3.5	-1.48498
'YBR076W'	987	-7.5	0.278158
'YBR077C'	-340	-27.5	4.15686
'YBR077C'	-53	11.5	-0.156789
'YBR077C'	132	-0.5	0.24808
'YBR077C'	363	2	0.746633
'YBR077C'	612	3	0.641412
'YBR077C'	792	21	-0.429247
'YBR078W'	-227	-9	0.96704
'YBR078W'	-9	-5.5	-0.100776
'YBR078W'	424	-19.5	-0.226009
'YBR079C'	-492	-3.5	-0.840315
'YBR079C'	-22	-4	-0.0927023
'YBR079C'	277	-6.5	-1.40368
'YBR079C'	433	-17.5	0.120915
'YBR080C'	-535	-1	-0.231163
'YBR080C'	-340	4.5	0.034154
'YBR080C'	-156	-42.5	-0.527725
'YBR080C'	-34	-7	-0.911398
'YBR080C'	458	-18.5	-0.0502382
'YBR081C'	-396.5	5	-0.658985
'YBR081C'	-140.5	-14	-0.691452
'YBR081C'	33.5	-9.5	-0.840315
'YBR081C'	177.5	-11	-1.11738
'YBR081C'	491.5	-29.5	-0.935893
'YBR081C'	657.5	-39.5	-0.473776
'YBR082C'	-474.5	-1	0.589193
'YBR082C'	-299.5	-3.5	2.92724
'YBR082C'	-42.5	-14.5	-0.704538
'YBR082C'	438.5	-10.5	-0.230262
'YBR082C'	808.5	1	-0.113691
'YBR082C'	925.5	38.5	-0.169379
'YBR083W'	-489.5	-41	0.554083
'YBR083W'	-298.5	36.5	2.51453
'YBR083W'	149.5	-11	0.536654
'YBR083W'	458.5	-12.5	0.20677
'YBR083W'	764.5	5	0.368499
'YBR084W'	-426	0.5	0.597743
'YBR084W'	-240	-5	0.185837
'YBR084W'	-32	-48	2.70588
'YBR084W'	88	-5.5	-0.219402
'YBR084W'	255	-9.5	-0.744737
'YBR084W'	417	-12.5	0.234572
'YBR084W'	724	-15	-0.152446
'YBR084W'	880	-47	0.34813
'YBR085W'	-244	33	2.18522
'YBR085W'	69	-11.5	0.301704
'YBR085W'	228	-6	0.799095
'YBR085W'	406	-14.5	-0.730132
'YBR085W'	538	-0.5	0.0978054
'YBR085W'	866	3.5	-0.130708
'YBR086C'	-292.5	-4	-0.270949
'YBR086C'	-123.5	-2	-0.840315
'YBR086C'	41.5	-0.5	-0.262657
'YBR086C'	193.5	-6	-0.523125
'YBR086C'	788.5	-7.5	-1.00138
'YBR086C'	1127.5	-3.5	-0.77675
'YBR087W'	-476	4	-0.270949
'YBR087W'	-158	-4.5	0.0647596
'YBR087W'	31	4.5	-0.96081
'YBR087W'	199	3	0.034154
'YBR087W'	351	-17.5	0.748584
'YBR087W'	535	-14	-0.441171
'YBR087W'	696	-14.5	-0.913564
'YBR091C'	-506	27.5	-0.537388
'YBR091C'	-336	-15.5	0.868859
'YBR091C'	-37	0	-0.239542
'YBR091C'	113	-8.5	-0.450133
'YBR091C'	257	-9.5	0.609998
'YBR091C'	784	21.5	0.758861
'YBR092C'	38	5.5	0.997035
'YBR092C'	383	18	-0.762649
'YBR092C'	543	10.5	0.363398
'YBR092C'	793	1	-0.305229
'YBR093C'	-512	0.5	0.498921
'YBR093C'	-293	-6	0.897443
'YBR093C'	-129	3.5	0.0943586
'YBR093C'	46	2	-0.160747
'YBR093C'	193	8.5	-1.23121
'YBR093C'	400	-4	0.314407
'YBR093C'	623	-36	0.0535976
'YBR094W'	-372.5	-1	0.120643
'YBR094W'	-208.5	2	-0.383329
'YBR094W'	50.5	-1.5	-0.362574
'YBR094W'	212.5	-1.5	-0.163183
'YBR094W'	390.5	-13.5	-0.409835
'YBR094W'	866.5	-35.5	-0.437831
'YBR095C'	-43.5	-6	0.511157
'YBR095C'	141.5	-16.5	-0.414307
'YBR095C'	292.5	-4	-0.622668
'YBR095C'	630.5	-28.5	-2.46481
'YBR095C'	780.5	-39.5	-0.6551
'YBR095C'	933.5	-30.5	0.00890493
'YBR096W'	-397	16.5	-0.414307
'YBR096W'	-212	6	0.438038
'YBR096W'	610	21.5	0.96704
'YBR097W'	-274.5	21.5	0.96704
'YBR097W'	171.5	-6	0.0293241
'YBR097W'	337.5	-15	-1.01623
'YBR097W'	819.5	-19	-0.544859
'YBR097W'	993.5	2	-0.906203
'YBR098W'	-464	3	-0.18609
'YBR098W'	-289	-2.5	-0.550359
'YBR098W'	151	0.5	0.0147365
'YBR098W'	318	-6.5	-0.560933
'YBR098W'	494	6	-0.321586
'YBR101C'	-362	1.5	-0.215089
'YBR101C'	-58	11	-0.0721308
'YBR101C'	95	-1	0.0865669
'YBR101C'	422	-33.5	0.345241
'YBR101C'	561	-3	0.063658
'YBR102C'	-488.5	-1	-1.27995
'YBR102C'	-325.5	13.5	0.319681
'YBR102C'	-55.5	-1.5	-0.465104
'YBR102C'	95.5	-1	-0.399743
'YBR102C'	268.5	-13.5	-0.996073
'YBR102C'	420.5	-18.5	0.0682619
'YBR102C'	755.5	-47.5	-0.603276
'YBR102C'	892.5	-19	-0.369357
'YBR103W'	-425	13.5	-0.996073
'YBR103W'	-252	1	-0.367101
'YBR103W'	-101	1.5	-0.391855
'YBR103W'	169	-13.5	0.319681
'YBR103W'	332	1	-1.25358
'YBR103W'	498	-0.5	0.120915
'YBR103W'	661	-7	-0.552739
'YBR103W'	968	-12.5	0.155903
'YBR104W'	-442	-2	-0.597954
'YBR104W'	-278	5	0.310849
'YBR104W'	52	-19.5	-0.122086
'YBR104W'	209	-11.5	0.48543
'YBR104W'	368	-4	0.0297163
'YBR104W'	556	6.5	0.19504
'YBR104W'	846	14	-0.520299
'YBR105C'	16	6	0.499937
'YBR105C'	188	-1.5	0.13852
'YBR105C'	362	4	-0.246045
'YBR105C'	536	8	-0.840315
'YBR105C'	704	2	-0.674305
'YBR105C'	866	32.5	-0.520989
'YBR106W'	35	-7	1.43558
'YBR106W'	185	-0.5	0.0211096
'YBR106W'	521	-12	-0.108127
'YBR107C'	-501.5	9	-0.303814
'YBR107C'	-356.5	13	1.0372
'YBR107C'	-58.5	-3.5	-0.0264469
'YBR107C'	114.5	5	0.549196
'YBR107C'	285.5	17.5	0.19716
'YBR107C'	834.5	5	0.533143
'YBR108W'	-445	-5	0.549196
'YBR108W'	-272	3.5	0.0216685
'YBR108W'	26	-13	1.0372
'YBR108W'	171	-9	-0.303814
'YBR108W'	345	-8.5	-1.27999
'YBR108W'	509	-39.5	-1.36913
'YBR109C'	-542	1.5	0.374279
'YBR109C'	-335	8	0.226727
'YBR109C'	-73	8	1.28579
'YBR109C'	97	1	-1.04385
'YBR109C'	564	-16.5	-0.21413
'YBR109C'	919	8	-0.139875
'YBR110W'	-413	-8	1.28579
'YBR110W'	-151	-8	0.219089
'YBR110W'	56	-1.5	0.374279
'YBR110W'	233	-3	-0.0951582
'YBR110W'	393	-27.5	0.269738
'YBR110W'	555	-10.5	-0.946184
'YBR110W'	719	1	-0.741687
'YBR111C'	-516	-10.5	-1.48833
'YBR111C'	-322	1	0.606128
'YBR111C'	-86	11	1.10722
'YBR111C'	100	2.5	0.227561
'YBR111C'	284	-2	0.0301982
'YBR111C'	443	-9.5	-0.609783
'YBR111C'	602	-10.5	-0.28767
'YBR111C'	795	-14	0.116183
'YBR112C'	-187	-3.5	0.499695
'YBR112C'	-2	2	0.270475
'YBR112C'	337	12.5	0.615661
'YBR114W'	-494	10.5	0.668234
'YBR114W'	-308	7	-0.257482
'YBR114W'	24	4	0.128352
'YBR114W'	204	1	0.625893
'YBR114W'	377	-7.5	-0.659537
'YBR114W'	543	-15.5	-0.568672
'YBR114W'	708	-34.5	-0.202885
'YBR114W'	878	-34.5	-0.414307
'YBR115C'	-129.5	10.5	0.145471
'YBR115C'	48.5	4	-0.307514
'YBR115C'	225.5	7.5	-0.57138
'YBR115C'	380.5	-4.5	-0.610833
'YBR115C'	562.5	-17.5	-0.0835863
'YBR115C'	702.5	-14	-0.105606
'YBR115C'	850.5	-3.5	0.0449527
'YBR115C'	1017.5	-50	0.0647596
'YBR118W'	-487	0	5.24891
'YBR119W'	116	-9	-0.375192
'YBR119W'	447	-4.5	-0.42099
'YBR119W'	764	-25.5	-0.0763103
'YBR120C'	-351.5	-5.5	0.71768
'YBR120C'	-84.5	0.5	0.315724
'YBR120C'	73.5	31	-0.417104
'YBR120C'	262.5	-10.5	0.364043
'YBR120C'	387.5	9.5	0.087792
'YBR120C'	610.5	52.5	0.518579
'YBR120C'	879.5	25.5	-0.115095
'YBR121C'	-427	-6	0.53989
'YBR121C'	562	19.5	-0.30782
'YBR122C'	-498	-1.5	0.0392681
'YBR122C'	-324	1	-0.473776
'YBR122C'	-42	-3	-0.271841
'YBR122C'	109	-6.5	-0.414708
'YBR122C'	263	-18	-0.112841
'YBR122C'	709	-6	0.53989
'YBR123C'	-47	-10.5	0.290929
'YBR123C'	118	-6.5	-0.840315
'YBR123C'	266	-23	-1.02452
'YBR123C'	583	-17.5	0.45283
'YBR125C'	-183	-2.5	0.383248
'YBR125C'	-13	-0.5	0.034154
'YBR125C'	153	-17.5	-0.383059
'YBR125C'	310	-25	0.7706
'YBR125C'	502	-2	-0.0972234
'YBR125C'	632	10.5	-0.671386
'YBR125C'	811	-3	-0.480773
'YBR125C'	993	8	0.167077
'YBR126C'	-521	9	0.446042
'YBR126C'	-331	17	3.30573
'YBR126C'	-147	3	0.707926
'YBR126C'	18	4	0.0660194
'YBR126C'	179	6.5	-0.285726
'YBR126C'	357	9	-0.615789
'YBR126C'	510	5	-0.500623
'YBR126C'	678	-6	-0.113188
'YBR126C'	864	-1	-0.491264
'YBR127C'	-499	-1.5	0.205697
'YBR127C'	-332	-2.5	0.818176
'YBR127C'	-45	-5.5	0.0464743
'YBR127C'	411	-3	-0.4051
'YBR127C'	539	-1.5	0.786317
'YBR128C'	-49	-7.5	-0.0567386
'YBR128C'	126	0.5	0.185837
'YBR128C'	438	-11	-0.108804
'YBR128C'	613	3.5	-0.0943607
'YBR128C'	794	-1.5	0.205697
'YBR128C'	961	-2.5	0.818176
'YBR129C'	-472.5	-5	-0.421446
'YBR129C'	-318.5	-15	1.01314
'YBR129C'	-33.5	-17	0.145268
'YBR129C'	117.5	0	-0.429923
'YBR129C'	284.5	0.5	0.0458169
'YBR129C'	453.5	-4.5	-1.22604
'YBR129C'	591.5	-6.5	0.180746
'YBR130C'	-509.5	9	-0.894355
'YBR130C'	-345.5	-1.5	-0.139875
'YBR130C'	-68.5	-2	0.202099
'YBR130C'	102.5	-3.5	-0.679492
'YBR130C'	253.5	35	-0.194599
'YBR130C'	875.5	-27	-0.118851
'YBR131W'	-439.5	3.5	-0.679492
'YBR131W'	-268.5	2	0.21341
'YBR131W'	8.5	1.5	-0.139875
'YBR131W'	172.5	-9	-0.894355
'YBR131W'	664.5	-51.5	0.460344
'YBR131W'	819.5	22	-0.472164
'YBR132C'	-177.5	-1.5	0.549097
'YBR132C'	-2.5	-1	-0.190373
'YBR132C'	162.5	-2	-0.0290768
'YBR132C'	969.5	-5.5	0.598258
'YBR133C'	-160	-2.5	0.591636
'YBR133C'	32	-3	-0.0857401
'YBR133C'	508	-17	-0.519493
'YBR133C'	626	-18	0.321652
'YBR135W'	-321.5	2.5	0.591636
'YBR135W'	98.5	-10	-0.03866
'YBR135W'	256.5	-4	-0.840315
'YBR135W'	416.5	-2.5	-0.716462
'YBR135W'	541.5	-5	0.547955
'YBR135W'	976.5	-8.5	-0.0697143
'YBR136W'	-261	-4	-0.840315
'YBR136W'	-101	-2.5	-0.716462
'YBR136W'	24	-5	0.547955
'YBR136W'	459	-8.5	-0.0697143
'YBR136W'	626	-6	-0.0127823
'YBR136W'	1109	1	-0.550159
'YBR137W'	-413	-10.5	0.48543
'YBR137W'	-226	-3	0.521835
'YBR137W'	359	-8.5	0.721927
'YBR137W'	568	-12	-0.428684
'YBR138C'	-396	3	0.153711
'YBR138C'	-76	0.5	-0.2893
'YBR138C'	74	0	-0.176217
'YBR138C'	249	-6	-0.78011
'YBR138C'	417	-25.5	-0.567297
'YBR138C'	566	-10	0.310849
'YBR139W'	-454	0	-0.142639
'YBR139W'	-304	-0.5	-0.2893
'YBR139W'	16	-3	0.123465
'YBR139W'	185	-7.5	-0.949073
'YBR139W'	344	13	-0.123487
'YBR139W'	681	-33	-0.803973
'YBR139W'	837	-17.5	0.058064
'YBR140C'	-295	-11	0.405161
'YBR140C'	-138	-3	0.283513
'YBR140C'	39	-2	-0.377837
'YBR141C'	-472	5	-0.942677
'YBR141C'	-306	3.5	-0.603276
'YBR141C'	-34	5.5	1.18378
'YBR141C'	147	1	-0.735574
'YBR141C'	294	-3	-0.0152582
'YBR141C'	469	-15	0.739172
'YBR141C'	638	2.5	-0.000779793
'YBR141C'	815	11	1.05198
'YBR142W'	-408	-1	-0.735574
'YBR142W'	-227	-5.5	1.19006
'YBR142W'	45	-3.5	-0.603276
'YBR142W'	211	-5	-0.890588
'YBR142W'	375	-5.5	-0.296309
'YBR142W'	538	-8	-0.840315
'YBR143C'	-552	-19	-0.455886
'YBR143C'	-390	16	-0.468346
'YBR143C'	-52	-5.5	0.596549
'YBR143C'	98	7	-0.719685
'YBR143C'	241	-10	-0.221405
'YBR143C'	419	-16.5	-0.101319
'YBR143C'	581	-41.5	0.290929
'YBR143C'	709	8	-0.534813
'YBR143C'	864	-6.5	0.389982
'YBR145W'	-496	-22.5	-0.21812
'YBR145W'	-332	8.5	0.700891
'YBR145W'	-106	11	0.34269
'YBR145W'	259	-7.5	-0.548852
'YBR145W'	441	-11.5	-0.410592
'YBR145W'	591	-30.5	1.67125
'YBR145W'	732	19.5	0.595071
'YBR145W'	889	2.5	-0.245316
'YBR146W'	-209	0.5	0.637732
'YBR146W'	73	-8.5	0.56947
'YBR146W'	241	-1.5	-1.59616
'YBR146W'	398	-21	-0.215089
'YBR146W'	566	-15.5	-0.337815
'YBR146W'	718	-8.5	-0.0311375
'YBR147W'	-176	-3	0.172212
'YBR147W'	265	1.5	-0.172191
'YBR147W'	430	2.5	-1.30372
'YBR147W'	604	-19.5	-1.56932
'YBR147W'	939	-13.5	-1.03825
'YBR148W'	-354	-13.5	-1.03825
'YBR148W'	-215	-5.5	0.753866
'YBR148W'	81	-0.5	-0.313068
'YBR148W'	258	-11	-0.383677
'YBR148W'	915	-32	-0.00994158
'YBR149W'	-426.5	-9	-0.479265
'YBR149W'	-264.5	6.5	0.497555
'YBR149W'	17.5	-7	-0.11595
'YBR149W'	201.5	0.5	0.0412644
'YBR149W'	353.5	5	0.457365
'YBR149W'	531.5	43.5	-0.353617
'YBR149W'	701.5	-5	-0.561243
'YBR149W'	860.5	-19	0.189432
'YBR150C'	-489.5	-6	0.871966
'YBR150C'	-34.5	1.5	0.362625
'YBR150C'	128.5	0	0.106591
'YBR150C'	295.5	-16.5	-0.377837
'YBR150C'	451.5	-15	0.489718
'YBR150C'	607.5	-28.5	0.371189
'YBR150C'	758.5	-14	0.926851
'YBR151W'	-309	-1.5	0.312815
'YBR151W'	146	6	0.871966
'YBR151W'	337	2.5	-0.0161192
'YBR151W'	504	-24.5	-0.600645
'YBR151W'	635	8	-0.80504
'YBR151W'	785	-4	0.417135
'YBR152W'	-385.5	-1.5	0.456021
'YBR152W'	46.5	-6	0.503639
'YBR152W'	362.5	-12	-0.18175
'YBR152W'	527.5	-11.5	-0.313068
'YBR152W'	678.5	-8.5	-0.0730376
'YBR152W'	835.5	-3	-0.112841
'YBR153W'	-542	-11.5	-0.313068
'YBR153W'	-391	-8.5	-0.0730376
'YBR153W'	-234	-3	-0.112841
'YBR154C'	-395	10	-0.79039
'YBR154C'	-102	-1	0.055496
'YBR154C'	63	-2	-0.93263
'YBR154C'	216	-35.5	0.503639
'YBR154C'	379	-2	0.0500604
'YBR154C'	548	-16	-0.541348
'YBR155W'	-345	-10	-0.79039
'YBR155W'	-195	-11.5	-0.0281751
'YBR155W'	65	-17	-0.123487
'YBR155W'	245	-40.5	0.235895
'YBR155W'	416	-43.5	0.553599
'YBR155W'	563	-13	-0.202885
'YBR155W'	739	-9.5	-0.910024
'YBR155W'	905	-18	-0.910024
'YBR156C'	-45	-0.5	0.633139
'YBR156C'	117	3.5	-0.0795028
'YBR156C'	279	0.5	0.302942
'YBR156C'	444	-2.5	0.153172
'YBR156C'	622	-11.5	-0.394756
'YBR156C'	921	-38	1.15576
'YBR159W'	-514	5.5	-0.360322
'YBR159W'	-172	-3.5	0.00503706
'YBR159W'	99	-5	0.321408
'YBR159W'	278	-3	-0.520435
'YBR159W'	431	-29.5	0.237687
'YBR160W'	-323.5	-8	0.302942
'YBR160W'	98.5	-7.5	0.574722
'YBR160W'	266.5	15.5	-0.604827
'YBR160W'	594.5	-9	-0.353916
'YBR160W'	751.5	-15	-0.721801
'YBR160W'	921.5	0.5	0.273641
'YBR161W'	-495	-10	1.17717
'YBR161W'	-124	-12.5	0.406543
'YBR161W'	107	-20	0.787368
'YBR161W'	636	9.5	-0.438907
'YBR161W'	949	-14	1.34504
'YBR162C'	-130.5	-17	0.185837
'YBR162C'	30.5	-10	0.319681
'YBR162C'	159.5	-3	0.322371
'YBR162C'	361.5	-3	-0.25753
'YBR162C'	497.5	13	0.124919
'YBR163W'	-307	0	0.383488
'YBR163W'	-151	-7	-0.14538
'YBR163W'	104	-16	1.01314
'YBR163W'	437	-31	-0.501005
'YBR163W'	608	-22	-0.0864757
'YBR164C'	-429	8	0.241073
'YBR164C'	-132	2.5	0.430539
'YBR164C'	31	-5.5	0.087792
'YBR164C'	215	-12.5	-0.741462
'YBR164C'	371	-3	-0.321586
'YBR165W'	-391.5	5.5	0.087792
'YBR165W'	-228.5	-2.5	0.430539
'YBR165W'	68.5	-8	0.241073
'YBR165W'	222.5	0.5	-0.229513
'YBR165W'	396.5	-21.5	0.150752
'YBR165W'	717.5	-15	0.0391512
'YBR165W'	855.5	2.5	0.277521
'YBR166C'	123	-20	0.32961
'YBR166C'	279	-9.5	0.217018
'YBR166C'	449	-38.5	-0.898732
'YBR166C'	589	-16	0.805677
'YBR166C'	755	-21	1.06199
'YBR166C'	935	-7	-0.282597
'YBR167C'	-234	3.5	0.0869285
'YBR167C'	-44	12	0.936102
'YBR167C'	114	9	-0.233157
'YBR167C'	813	-20	0.32961
'YBR167C'	969	-9.5	0.217018
'YBR168W'	-99	-9	-0.260955
'YBR168W'	59	-12	0.946488
'YBR168W'	249	-3.5	0.0869285
'YBR168W'	442	1	-0.0955722
'YBR168W'	641	-4.5	0.281675
'YBR168W'	787	5.5	0.148714
'YBR168W'	962	-6.5	-0.813042
'YBR169C'	-458	27.5	0.784176
'YBR169C'	30	-0.5	-0.376539
'YBR169C'	201	0.5	0.299615
'YBR169C'	368	-4	-0.383834
'YBR169C'	518	-10	-0.32862
'YBR170C'	-500	11.5	-0.337815
'YBR170C'	-346	1	-0.418291
'YBR170C'	-44	-12	-0.464448
'YBR170C'	120	-3.5	-0.219109
'YBR170C'	286	-4	-0.164205
'YBR170C'	601	-3	0.0582396
'YBR170C'	891	-29	-0.0627075
'YBR171W'	-444	3.5	-0.223396
'YBR171W'	-280	12	-0.406032
'YBR171W'	22	-1	-0.431419
'YBR171W'	176	-11.5	-0.364582
'YBR171W'	349	-13.5	0.660114
'YBR171W'	522	-8	0.32961
'YBR171W'	879	3	-0.287577
'YBR172C'	-392	-14.5	0.596549
'YBR172C'	-104	0	0.401977
'YBR172C'	66	12	-0.211666
'YBR172C'	220	-15.5	-0.0806741
'YBR172C'	379	-9.5	-0.465209
'YBR172C'	531	-1	-1.03228
'YBR172C'	679	-8	-0.127029
'YBR172C'	825	-8	0.384472
'YBR172C'	1004	-10.5	-0.88857
'YBR173C'	-478.5	-2	0.426983
'YBR173C'	-305.5	-2	0.0412644
'YBR173C'	-30.5	-6	-0.136634
'YBR173C'	270.5	-1	-0.664588
'YBR173C'	407.5	-14.5	0.596549
'YBR173C'	695.5	0	0.401977
'YBR173C'	865.5	12	-0.211666
'YBR175W'	-561	1	-0.718128
'YBR175W'	-260	6	-0.136634
'YBR175W'	15	2	0.0483399
'YBR175W'	188	2	0.435148
'YBR175W'	366	4	-0.0714884
'YBR175W'	512	2	-0.351053
'YBR175W'	676	-10	-0.166543
'YBR175W'	825	-11.5	0.434545
'YBR176W'	-508	-9.5	-0.166543
'YBR176W'	-359	-11.5	0.434545
'YBR176W'	55	-1.5	0.594405
'YBR176W'	235	-4	-0.695718
'YBR176W'	410	-17.5	-0.688844
'YBR176W'	572	-25.5	-0.715509
'YBR177C'	-481.5	3.5	-0.447998
'YBR177C'	-229.5	-2	1.72134
'YBR177C'	-50.5	-9.5	0.628681
'YBR177C'	102.5	0	-0.589283
'YBR177C'	278.5	-30.5	-0.452245
'YBR177C'	435.5	-7.5	-0.78011
'YBR177C'	746.5	-12.5	-0.573376
'YBR179C'	-392.5	1	0.24755
'YBR179C'	-91.5	-2	0.376003
'YBR179C'	80.5	-6	-1.30627
'YBR179C'	405.5	-45	0.087792
'YBR179C'	570.5	-41.5	0.133143
'YBR179C'	711.5	-45	0.243607
'YBR181C'	-46.5	4.5	0.19504
'YBR182C'	108	16	-0.681617
'YBR182C'	320	3.5	-0.137145
'YBR182C'	441	4	0.537788
'YBR182C'	614	30.5	-0.364582
'YBR182C'	770	-7	-0.816625
'YBR183W'	8	8	1.91868
'YBR183W'	492	-33	1.04913
'YBR183W'	752	4.5	-0.128595
'YBR183W'	899	12	0.418584
'YBR183W'	1056	-6.5	0.198273
'YBR185C'	-282	1	0.409337
'YBR185C'	-39	1	0.0166772
'YBR185C'	132	19	0.322371
'YBR185C'	294	-12.5	-0.490129
'YBR185C'	462	-41	0.50523
'YBR185C'	624	-25	-0.109705
'YBR185C'	779	-1	0.554083
'YBR187W'	-425	-21	0.224257
'YBR187W'	-242	7	0.705477
'YBR187W'	259	-14.5	1.19494
'YBR187W'	414	-0.5	0.140248
'YBR187W'	719	-2	0.291841
'YBR187W'	861	5.5	0.474131
'YBR188C'	-466	0	0.79784
'YBR188C'	-217	-29.5	2.63465
'YBR188C'	-77	-11.5	-0.603276
'YBR188C'	89	-11	-1.83012
'YBR188C'	244	8.5	-0.314687
'YBR188C'	406	-13.5	1.24972
'YBR188C'	740	-5.5	0.537697
'YBR188C'	882	2	0.291841
'YBR189W'	-407	0	0.79784
'YBR189W'	-116	0	-0.194599
'YBR189W'	49	0	2.56341
'YBR189W'	845	0	0.0647596
'YBR191W'	-351.5	0	0.889596
'YBR191W'	-180.5	6.5	0.497555
'YBR191W'	330.5	-10	2.09828
'YBR191W'	691.5	-2	4.51724
'YBR191W'	887.5	0	-0.403329
'YBR192W'	171.5	-7	-0.533389
'YBR192W'	362.5	-14.5	0.405161
'YBR192W'	492.5	-15	-0.315317
'YBR192W'	653.5	0	0.603987
'YBR193C'	-429	-3	-0.234368
'YBR193C'	-14	-7.5	0.247421
'YBR193C'	143	-9.5	0.0704958
'YBR193C'	322	-12	-0.821554
'YBR193C'	790	19	0.637732
'YBR194W'	-356	9.5	0.0277732
'YBR194W'	-199	7.5	0.236466
'YBR194W'	216	3	-0.234368
'YBR194W'	392	4	-0.62672
'YBR194W'	556	-21.5	1.0813
'YBR194W'	745	-7	-0.159997
'YBR195C'	-468	-36.5	-0.218516
'YBR195C'	-49	1.5	-0.183203
'YBR195C'	119	6	0.513913
'YBR195C'	270	6.5	0.192852
'YBR195C'	465	0	-0.272326
'YBR195C'	769	-33	0.0654162
'YBR196C'	122	6	0.747808
'YBR196C'	260	10	-0.43905
'YBR196C'	405	-12.5	0.076872
'YBR196C'	531	8.5	0.770182
'YBR196C'	730	6.5	0.174713
'YBR196C'	921	-23	-0.0294111
'YBR197C'	-295.5	-1	-0.244464
'YBR197C'	-22.5	-0.5	0.929304
'YBR197C'	156.5	-5.5	-0.093821
'YBR197C'	431.5	-13.5	0.194414
'YBR198C'	-383	3	-0.303953
'YBR198C'	-61	-2	-0.331588
'YBR198C'	99	-19	-0.493791
'YBR198C'	252	-16	-1.27947
'YBR198C'	405	-4.5	-0.418614
'YBR198C'	589	-20	-0.351568
'YBR198C'	849	3	-0.563797
'YBR199W'	-435	19	-0.426988
'YBR199W'	-275	2	-0.277548
'YBR199W'	47	-3	-0.303953
'YBR199W'	219	-4.5	-0.840315
'YBR199W'	370	-16.5	-0.218516
'YBR199W'	523	-10.5	-0.205884
'YBR199W'	690	-10	-0.505029
'YBR200W'	-390	1.5	-0.524056
'YBR200W'	197	-10	-0.434946
'YBR200W'	499	-14	0.71768
'YBR200W'	675	-7	0.765488
'YBR201W'	-275.5	-1.5	0.273247
'YBR201W'	-121.5	14.5	-0.153473
'YBR201W'	161.5	-20	0.131671
'YBR201W'	313.5	-6	-0.121187
'YBR201W'	469.5	2.5	-1.01576
'YBR201W'	634.5	-12	-0.281312
'YBR201W'	809.5	-9	-0.412142
'YBR201W'	957.5	25	1.56178
'YBR202W'	-518.5	-29.5	0.608992
'YBR202W'	-302.5	-2.5	0.80103
'YBR202W'	45.5	1.5	0.0684851
'YBR202W'	245.5	-3.5	-0.497534
'YBR202W'	381.5	7.5	0.48556
'YBR202W'	561.5	-1	0.0446924
'YBR202W'	883.5	-51.5	-0.417104
'YBR203W'	467	6	-0.00223368
'YBR203W'	834	3	0.905112
'YBR204C'	-479.5	3.5	-0.301109
'YBR204C'	-305.5	3.5	0.366699
'YBR204C'	-53.5	0.5	0.142678
'YBR204C'	116.5	-7.5	-0.69311
'YBR204C'	286.5	-9.5	0.620748
'YBR204C'	453.5	11.5	0.135572
'YBR204C'	612.5	0	-0.43395
'YBR204C'	765.5	21	0.416025
'YBR205W'	-562	9.5	0.65642
'YBR205W'	-392	7.5	-0.69311
'YBR205W'	-222	-0.5	0.149789
'YBR205W'	30	-3.5	0.360583
'YBR205W'	204	-3.5	-0.308627
'YBR205W'	364	-23	-0.364582
'YBR205W'	514	-6	-0.24267
'YBR207W'	-451	-15	-0.397647
'YBR207W'	-293	2	-0.591348
'YBR207W'	-23	4	-0.440031
'YBR207W'	166	-2	-0.105797
'YBR207W'	315	-6	0.258902
'YBR207W'	490	-10	-0.0535592
'YBR207W'	826	-8	-0.384784
'YBR208C'	54	-20	-0.102697
'YBR208C'	242	10	0.318588
'YBR208C'	833	1.5	-0.0502382
'YBR208C'	1158	18	0.18123
'YBR210W'	-371	10	0.475869
'YBR210W'	-174	-8	1.48961
'YBR210W'	11	2.5	0.764825
'YBR210W'	187	-2	0.0211096
'YBR210W'	352	-3.5	-0.459367
'YBR210W'	516	-20.5	0.113881
'YBR210W'	1017	8.5	-0.0451349
'YBR211C'	-414	3.5	-0.472164
'YBR211C'	-109	-6.5	1.03005
'YBR211C'	52	-2.5	0.00890493
'YBR211C'	208	4.5	-0.442556
'YBR211C'	538	-13	0.152525
'YBR211C'	705	-9	-0.147497
'YBR213W'	-535	-11.5	-0.075374
'YBR213W'	-364	-6	-0.336831
'YBR213W'	-185	-28	-0.573093
'YBR213W'	-22	-18.5	-0.351568
'YBR213W'	291	-22	-0.840315
'YBR213W'	427	-6	-0.43395
'YBR213W'	570	7	0.0781111
'YBR213W'	737	-21	0.598889
'YBR213W'	883	-8.5	-0.414708
'YBR214W'	-497.5	-21	0.598889
'YBR214W'	-351.5	-8	-0.414708
'YBR214W'	-203.5	-1	0.247365
'YBR214W'	52.5	7	-0.223874
'YBR214W'	228.5	4	-0.784801
'YBR214W'	374.5	-12	-0.224291
'YBR214W'	545.5	-7.5	-0.0964959
'YBR214W'	706.5	4	0.362052
'YBR214W'	908.5	-12.5	-0.259692
'YBR215W'	-381	1.5	-0.472164
'YBR215W'	37	-4	0.113881
'YBR215W'	209	-4.5	-0.730132
'YBR215W'	383	4.5	-0.399743
[truncated: 28,244 more rows]

## Sheet: Htz1
ORF	Position	Shift (bp)	Occupancy
	0=ATG	upstream(-),downstream(+)	log2-ratio (D/wt)
'YAL001C'	-25	-1	-0.244398
'YAL001C'	137	-5	-1.09357
'YAL001C'	311	-8.5	-0.202123
'YAL001C'	473	10.5	-0.30099
'YAL002W'	462	4	-0.591995
'YAL002W'	615	-6.5	0.28915
'YAL002W'	925	7.5	-0.137375
'YAL002W'	1082	1	0.351956
'YAL005C'	-199	-4.5	-0.0352755
'YAL005C'	11	-2	-0.167873
'YAL005C'	148	-6.5	-0.498792
'YAL007C'	-83	-5.5	-0.54374
'YAL007C'	77	0	-0.255064
'YAL007C'	391	38	-0.331195
'YAL008W'	-315.5	-3	0.31102
'YAL008W'	54.5	2	0.34305
'YAL008W'	222.5	2.5	0.308808
'YAL008W'	376.5	-5.5	0.0949105
'YAL009W'	-509.5	4.5	-0.391093
'YAL009W'	-345.5	0.5	-0.212681
'YAL009W'	-176.5	-4.5	0.207492
'YAL009W'	42.5	-1.5	1.20379
'YAL009W'	209.5	-1	-0.0763006
'YAL009W'	710.5	-3	0.31102
'YAL010C'	-427	1	-0.0763006
'YAL010C'	-260	1.5	1.22303
'YAL010C'	-41	4.5	0.194122
'YAL010C'	128	-0.5	-0.212681
'YAL010C'	292	-4.5	-0.400782
'YAL010C'	453	2	-1.25834
'YAL010C'	620	-16	-0.407535
'YAL010C'	765	-1	-0.702438
'YAL011W'	-422	5	0.634341
'YAL011W'	-275	6.5	0.685442
'YAL011W'	-6	1	0.361285
'YAL011W'	149	2.5	0.481374
'YAL011W'	331	-2	0.579911
'YAL011W'	465	-2.5	0.0326095
'YAL011W'	639	9.5	-0.893926
'YAL012W'	-432	1	0.922128
'YAL012W'	-266	1	1.01372
'YAL012W'	87	-19	-0.649608
'YAL012W'	570	-2	0.925081
'YAL012W'	732	3.5	0.958113
'YAL012W'	923	-7	0.274517
'YAL013W'	-563	3	-0.0037481
'YAL013W'	-403	3.5	-0.415571
'YAL013W'	-250	2	0.0680643
'YAL013W'	30	-2	0.651295
'YAL013W'	205	-1	1.01715
'YAL013W'	367	3.5	0.107864
'YAL013W'	534	1	0.94127
'YAL013W'	701	-1	0.9585
'YAL013W'	857	1	1.10269
'YAL014C'	-488	1	1.01715
'YAL014C'	-313	2	0.65946
'YAL014C'	-33	-2	0.0680643
'YAL014C'	120	-3.5	-0.354883
'YAL014C'	280	-3	0.0208848
'YAL014C'	432	-6.5	0.682067
'YAL014C'	936	4	-1.00274
'YAL016W'	421	-8	-0.105735
'YAL016W'	583	-2	-0.388462
'YAL016W'	745	9.5	0.0784556
'YAL017W'	-459	-3.5	0.264919
'YAL017W'	9	-3.5	0.418458
'YAL017W'	171	5	-0.955371
'YAL017W'	357	0.5	0.230152
'YAL017W'	522	5.5	0.475454
'YAL017W'	680	7.5	-0.285784
'YAL017W'	820	23	0.784883
'YAL018C'	-583	-5	-0.955371
'YAL018C'	-421	3.5	0.418458
'YAL018C'	47	3.5	0.235739
'YAL018C'	230	5	-0.395817
'YAL018C'	410	-5.5	-0.118133
'YAL018C'	548	9	-0.257119
'YAL018C'	775	-13	0.323505
'YAL019W'	-341.5	-1	0.343712
'YAL019W'	-173.5	1.5	0.345649
'YAL019W'	84.5	1.5	-0.0705257
'YAL019W'	269.5	-2.5	0.670588
'YAL019W'	424.5	-1.5	0.169789
'YAL019W'	592.5	2	-0.000926482
'YAL019W'	760.5	-1	0.305142
'YAL019W'	912.5	8	0.517929
'YAL020C'	-460	2.5	0.664935
'YAL020C'	-275	-1.5	-0.0705257
'YAL020C'	-17	-1.5	0.352605
'YAL020C'	151	1	0.343712
'YAL020C'	312	-2.5	0.76372
'YAL020C'	467	1	1.5956
'YAL020C'	620	1	0.537944
'YAL020C'	783	-0.5	0.506886
'YAL021C'	-473.5	-0.5	0.506886
'YAL021C'	-317.5	1	0.677395
'YAL021C'	-47.5	1	1.0558
'YAL021C'	123.5	-1	0.971494
'YAL021C'	283.5	2	1.01072
'YAL021C'	431.5	1.5	0.658753
'YAL021C'	604.5	-0.5	1.0294
'YAL021C'	749.5	0.5	0.549442
'YAL021C'	905.5	2	0.42298
'YAL022C'	-448	3.5	-0.099751
'YAL022C'	-23	-1.5	0.670854
'YAL022C'	137	-4	-0.54374
'YAL022C'	306	3.5	-0.932122
'YAL022C'	469	7.5	-0.114488
'YAL022C'	608	-1.5	0.917143
'YAL022C'	781	5	0.273746
'YAL023C'	-436	2	0.0658546
'YAL023C'	-94	4	0.330729
'YAL023C'	59	-1.5	1.20958
'YAL023C'	217	-0.5	-0.000749608
'YAL023C'	377	10.5	0.100636
'YAL023C'	524	-3	-0.242084
'YAL023C'	657	6	-0.155669
'YAL023C'	971	3	-0.0993945
'YAL024C'	-105.5	-7.5	0.396703
'YAL024C'	57.5	-7	-0.304069
'YAL024C'	219.5	4	0.1591
'YAL024C'	389.5	7.5	-0.490102
'YAL024C'	524.5	14.5	1.2052
'YAL024C'	848.5	12	-0.387338
'YAL025C'	-515	1.5	-0.00956545
'YAL025C'	-43	-2.5	-0.407278
'YAL025C'	126	-5	0.312397
'YAL025C'	282	1	-0.439904
'YAL025C'	436	2	-0.583929
'YAL025C'	602	-3	0.296575
'YAL025C'	738	22	-0.26942
'YAL025C'	893	1	-0.136564
'YAL026C'	-88	0	-0.59778
'YAL026C'	71	-0.5	-0.204291
'YAL026C'	233	6.5	0.048052
'YAL026C'	545	2	-0.54374
'YAL027W'	108	5	0.0779478
'YAL027W'	453	4.5	-0.0594878
'YAL027W'	600	9	-0.479987
'YAL027W'	793	-6.5	-0.5863
'YAL028W'	-286	0	-0.201348
'YAL028W'	173	-3	-0.296946
'YAL028W'	344	-2	0.00448676
'YAL028W'	509	-1.5	0.174489
'YAL028W'	675	-7	0.487383
'YAL028W'	852	-18	0.541545
'YAL029C'	-222	0	-0.201348
'YAL029C'	104	-13.5	-0.0825127
'YAL029C'	261	-4	0.00515341
'YAL029C'	418	-2.5	0.0927212
'YAL029C'	572	-0.5	-0.602157
'YAL029C'	860	20	-0.595828
'YAL030W'	-477	0	-0.216714
'YAL030W'	-195	-0.5	-0.167873
'YAL030W'	157	-0.5	0.451311
'YAL030W'	505	13	-0.0577438
'YAL031C'	-329	0.5	-0.183226
'YAL031C'	-47	0	-0.229492
'YAL031C'	105	17.5	1.64162
'YAL031C'	288	2.5	0.0663136
'YAL031C'	447	13	-0.103167
'YAL031C'	604	4.5	-0.38554
'YAL031C'	750	15	-0.451817
'YAL031C'	916	8.5	-0.628132
'YAL032C'	-454.5	9	0.233868
'YAL032C'	-34.5	1	0.654
'YAL032C'	146.5	4	0.0124984
'YAL032C'	311.5	2	0.776131
'YAL032C'	473.5	4.5	0.165344
'YAL032C'	640.5	11	0.347362
'YAL032C'	797.5	1.5	-0.163655
'YAL033W'	-492.5	1.5	0.261047
'YAL033W'	-354.5	-3.5	0.209423
'YAL033W'	-188.5	14	-0.297228
'YAL033W'	44.5	-1.5	0.226968
'YAL033W'	200.5	-5	0.281843
'YAL033W'	369.5	-4	1.01724
'YAL033W'	718.5	-14	0.1567
'YAL033W'	911.5	-1.5	-0.163655
'YAL034C'	-459	3.5	0.220882
'YAL034C'	-321	-1.5	0.231422
'YAL034C'	-110	-3	0.405887
'YAL034C'	78	14	0.79413
'YAL034C'	235	10.5	1.04804
'YAL034C'	372	17	0.0922256
'YAL034C'	720	1	0.726512
'YAL034C'	946	-11.5	0.803426
'YAL035W'	-445	-7	1.33724
'YAL035W'	-290	4	0.181046
'YAL035W'	2	0	0.080349
'YAL035W'	161	-1	0.60265
'YAL035W'	330	8.5	0.477322
'YAL035W'	479	1	-0.54374
'YAL035W'	796	7.5	0.549632
'YAL036C'	-502	1	0.610538
'YAL036C'	-343	0	0.080349
'YAL036C'	-51	-4	0.181046
'YAL036C'	104	7	1.35485
'YAL036C'	272	0	-0.0141204
'YAL036C'	415	0.5	0.339936
'YAL036C'	597	1	-0.0151906
'YAL039C'	-488	2	-0.323052
'YAL039C'	-60	-2.5	-0.805303
'YAL039C'	94	-2	0.768161
'YAL039C'	249	0	0.383971
'YAL039C'	428	-3.5	0.488372
'YAL039C'	762	-1	0.675865
'YAL040C'	-149.5	-11.5	-0.953502
'YAL040C'	-20.5	12	0.497975
'YAL041W'	-372	-0.5	0.668127
'YAL041W'	-215	1.5	0.708426
'YAL041W'	74	-1.5	0.333505
'YAL041W'	241	-1	-0.0325553
'YAL041W'	403	7.5	0.26463
'YAL041W'	553	6.5	0.0895289
'YAL041W'	749	-12.5	0.694249
'YAL041W'	866	-2	-0.162791
'YAL042W'	-438.5	2.5	0.64245
'YAL042W'	-270.5	1	0.805719
'YAL042W'	28.5	4	0.825679
'YAL042W'	197.5	0	0.124944
'YAL042W'	354.5	2	0.893003
'YAL042W'	524.5	-2.5	0.185613
'YAL043C'	-490.5	0	0.124944
'YAL043C'	-321.5	-4	0.769317
'YAL043C'	-22.5	-1	0.805719
'YAL043C'	145.5	-2.5	0.650514
'YAL043C'	288.5	-4	0.733418
'YAL043C'	455.5	2	-0.042522
'YAL043C'	613.5	2	-0.138371
'YAL043C'	776.5	-1.5	0.195256
'YAL043C'	937.5	6	-0.272779
'YAL044C'	-478	6	0.579056
'YAL044C'	-290	-5.5	0.104275
'YAL044C'	-24	2.5	0.816436
'YAL044C'	147	4.5	0.3126
'YAL044C'	326	-5	0.301153
'YAL044C'	689	1	0.467487
'YAL044C'	861	-0.5	0.300903
'YAL046C'	-388	1	0.467487
'YAL046C'	-216	-0.5	0.300903
'YAL046C'	-13	-1	-0.0878573
'YAL046C'	156	-0.5	0.316709
'YAL046C'	521	0	0.211562
'YAL046C'	678	-3.5	0.335214
'YAL046C'	858	-3	-0.276518
'YAL047C'	-372	-0.5	0.316709
'YAL047C'	-7	0	0.211562
'YAL047C'	150	-3.5	0.335214
'YAL047C'	330	-3	-0.276518
'YAL047C'	502	12	-0.106753
'YAL047C'	662	11	0.233868
'YAL048C'	-570	32	-1.34872
'YAL048C'	-390	-4	0.237185
'YAL048C'	0	3.5	0.41484
'YAL048C'	151	1	-0.0435857
'YAL048C'	310	-1.5	-0.8792
'YAL048C'	808	37	-0.192411
'YAL049C'	-495	-3.5	-0.104711
'YAL049C'	-337	1	0.10689
'YAL049C'	-51	-8	-0.864232
'YAL049C'	116	5	0.29209
'YAL049C'	277	3	0.00899869
'YAL049C'	424	11	0.462395
'YAL049C'	614	-2	0.292459
'YAL051W'	-495	-2.5	0.208275
'YAL051W'	2	-2.5	-0.11326
'YAL051W'	196	8.5	0.21901
'YAL051W'	343	-9.5	-0.123078
'YAL051W'	506	6.5	-0.42311
'YAL053W'	-309	28	2.43354
'YAL053W'	314	-3.5	0.447681
'YAL053W'	472	-3	-0.478052
'YAL053W'	646	-3.5	0.574301
'YAL053W'	792	3	0.709924
'YAL053W'	933	9.5	0.464194
'YAL054C'	-376	-28	2.40463
'YAL054C'	-202	-3.5	0.451629
'YAL054C'	-15	-0.5	-0.386656
'YAL054C'	145	-7.5	0.407138
'YAL054C'	315	5	-0.134061
'YAL054C'	503	0.5	0.0936901
'YAL055W'	-410.5	-7	0.0344335
'YAL055W'	75.5	-7.5	-0.358048
'YAL055W'	222.5	-1	-0.289456
'YAL055W'	400.5	-2	0.243295
'YAL055W'	756.5	-8.5	-0.0412395
'YAL056W'	-408	2.5	0.301063
'YAL056W'	-243	-1	0.0898965
'YAL056W'	41	-1	-0.334894
'YAL056W'	204	-19.5	-0.187402
'YAL056W'	371	3	0.466934
'YAL056W'	551	-10	0.552936
'YAL056W'	845	5.5	0.0784556
'YAL058W'	-477	7	0.446064
'YAL058W'	-321	-2	-0.649608
'YAL058W'	79	-11	0.410456
'YAL058W'	253	-11	1.00911
'YAL058W'	402	-8.5	0.536726
'YAL058W'	566	6.5	-0.360359
'YAL058W'	919	6	0.985392
'YAL060W'	-375.5	-14.5	0.575842
'YAL060W'	-204.5	-6	0.308095
'YAL060W'	173.5	5.5	0.369769
'YAL060W'	330.5	-3	0.598662
'YAL060W'	471.5	-8	0.219426
'YAL060W'	626.5	-6	0.489136
'YAL060W'	788.5	-0.5	0.410456
'YAL061W'	-429.5	6	0.736368
'YAL061W'	-122.5	8	0.462965
'YAL061W'	223.5	9.5	0.171619
'YAL061W'	395.5	7	0.935478
'YAL061W'	690.5	6.5	0.621675
'YAL061W'	853.5	-16	0.274162
'YAL062W'	-47.5	-4.5	-0.356113
'YAL062W'	140.5	13.5	-0.356113
'YAL062W'	332.5	-3	0.676844
'YAL062W'	525.5	8	0.709501
'YAL062W'	832.5	-2.5	0.685223
'YAR002W'	40	-4.5	0.19369
'YAR002W'	208	2	-0.266036
'YAR002W'	371	-18	-0.0112448
'YAR002W'	541	-6	0.336371
'YAR002W'	707	-0.5	-0.491651
'YAR002W'	834	18.5	-0.0952793
'YAR003W'	-355	16.5	-0.12487
'YAR003W'	-172	4	0.25144
'YAR003W'	85	22	1.45185
'YAR003W'	247	1	0.376524
'YAR003W'	421	-9.5	-0.248284
'YAR003W'	562	1	-0.0862671
'YAR007C'	-506	5	-0.326711
'YAR007C'	-344	1	-0.444546
'YAR007C'	-64	-1	-0.193391
'YAR007C'	108	7	0.881065
'YAR007C'	256	0.5	-0.428998
'YAR007C'	426	1	-0.374613
'YAR007C'	591	5.5	0.347884
'YAR007C'	747	12.5	-0.324062
'YAR007C'	914	12.5	-0.625578
'YAR008W'	-476	-0.5	-0.407105
'YAR008W'	-328	-7	0.909978
'YAR008W'	-156	1	-0.223323
'YAR008W'	124	-1	-0.444546
'YAR008W'	286	-5	-0.295141
'YAR008W'	446	14	-0.702438
'YAR008W'	613	4	-0.276518
'YAR008W'	894	-5.5	-0.188156
'YAR014C'	-153	-5	-0.404721
'YAR014C'	20	-1	0.631627
'YAR014C'	183	-0.5	0.420255
'YAR014C'	339	3	-0.177094
'YAR014C'	512	7	0.325299
'YAR014C'	647	9	0.0800668
'YAR015W'	-472	1	0.63352
'YAR015W'	-299	5	-0.404721
'YAR015W'	164	-6.5	0.823042
'YAR015W'	322	2.5	0.258888
'YAR015W'	508	-6	-0.257119
'YAR015W'	655	-7	0.235114
'YAR015W'	848	-9	0.307117
'YAR015W'	975	-1	0.212989
'YAR018C'	291.5	0.5	-0.376445
'YAR018C'	469.5	-14	0.0647774
'YAR018C'	609.5	10	0.351078
'YAR018C'	767.5	17	-0.0126442
'YAR019C'	-429	-3.5	0.695227
'YAR019C'	-256	3	0.278703
'YAR019C'	-39	-2.5	0.345414
'YAR019C'	112	4	0.626185
'YAR019C'	296	9	-0.446878
'YAR019C'	454	0	0.612986
'YAR019C'	619	-3	-0.595954
'YAR019C'	781	5.5	0.207001
'YAR019C'	948	9	-0.307737
'YAR023C'	-134	2	0.404266
'YAR023C'	37	-2	-0.137375
'YAR023C'	212	-12.5	-0.20443
'YAR023C'	373	1	0.435601
'YAR023C'	525	3	-0.86093
'YAR023C'	690	4	0.147575
'YAR023C'	865	-14	-0.193553
'YAR023C'	1021	-7.5	-0.39035
'YAR027W'	630	11.5	0.378505
'YAR027W'	788	0	-1.5182
'YAR028W'	-538	11.5	0.378505
'YAR028W'	-380	0	-1.5182
'YAR028W'	-195	24.5	0.167132
'YAR028W'	55	4	-0.524478
'YAR028W'	227	-4	-0.0192863
'YAR028W'	382	-4.5	0.751541
'YAR028W'	558	1	0.493316
'YAR028W'	712	3	-0.283088
'YAR028W'	874	4.5	-0.323052
'YAR033W'	-196	25.5	0.010849
'YAR033W'	61	-30	-0.460708
'YAR042W'	-506.5	2	0.508777
'YAR042W'	-336.5	-8	1.16137
'YAR042W'	-185.5	4.5	-0.733843
'YAR042W'	145.5	-5	0.59748
'YAR042W'	290.5	-3	0.469258
'YAR042W'	465.5	-3	0.69616
'YAR042W'	645.5	1.5	0.71145
'YAR042W'	781.5	-9.5	0.501835
'YAR042W'	939.5	3	0.323258
'YAR073W'	-336	7	0.524973
'YAR073W'	623	3	0.630948
'YAR073W'	940	-8	-0.100569
'YBL001C'	-547	2.5	0.132371
'YBL001C'	-311	1.5	0.167539
'YBL001C'	-58	-9.5	0.275489
'YBL001C'	133	-5	0.081722
'YBL001C'	572	1	-0.444886
'YBL001C'	869	5.5	0.0231887
'YBL002W'	-300	-23	1.21245
'YBL002W'	103	-5.5	0.0381367
'YBL002W'	400	-1	-0.444886
'YBL002W'	839	5	0.0222736
'YBL003C'	-402	23	1.21245
'YBL003C'	15	11.5	-0.463421
'YBL003C'	155	-7.5	0.372429
'YBL003C'	713	1	-0.283873
'YBL004W'	-411.5	3	1.35856
'YBL004W'	-238.5	-2.5	0.243016
'YBL004W'	244.5	-8	-1.45628
'YBL004W'	390.5	-0.5	0.0936901
'YBL004W'	862.5	4	0.13829
'YBL005W'	-460.5	-7	0.927687
'YBL005W'	-308.5	3	0.383292
'YBL005W'	-174.5	-2	1.26362
'YBL005W'	-19.5	1.5	0.683671
'YBL005W'	166.5	-9	-0.762494
'YBL005W'	324.5	-1.5	-0.069429
'YBL005W'	526.5	-20	-0.818247
'YBL005W'	672.5	-5	-0.225378
'YBL006C'	-498.5	9	-0.793388
'YBL006C'	-312.5	-1.5	0.683671
'YBL006C'	-157.5	2	1.26362
'YBL006C'	-23.5	-3	0.387587
'YBL006C'	128.5	7	0.914353
'YBL006C'	272.5	-2	0.69345
'YBL006C'	421.5	5.5	0.151196
'YBL006C'	711.5	-4	0.109338
'YBL006C'	860.5	-4.5	0.384367
'YBL007C'	-490.5	-2	0.69345
'YBL007C'	-341.5	5.5	0.151196
'YBL007C'	-51.5	-4	0.109338
'YBL007C'	97.5	-4.5	0.384367
'YBL007C'	268.5	2	0.500055
'YBL007C'	419.5	-3.5	0.850419
'YBL007C'	576.5	-2.5	0.888701
'YBL007C'	736.5	6	0.394238
'YBL007C'	904.5	17.5	-0.451817
'YBL008W'	-470	14.5	-0.11326
'YBL008W'	-98	1	0.417491
'YBL008W'	105	-10	-0.0803393
'YBL008W'	286	3	0.400862
'YBL008W'	451	1	0.431137
'YBL008W'	621	6.5	-0.1073
'YBL008W'	781	17	-0.206705
'YBL008W'	948	3	0.121276
'YBL009W'	-421.5	-2.5	-0.154264
'YBL009W'	-257.5	1.5	-0.446878
'YBL009W'	41.5	-0.5	0.136888
'YBL009W'	201.5	-7.5	-0.56438
'YBL009W'	525.5	5	0.233868
'YBL009W'	684.5	8.5	-0.782747
'YBL010C'	-471	7.5	-0.585319
'YBL010C'	-311	0.5	0.188976
'YBL010C'	-12	-1.5	-0.462577
'YBL010C'	152	2.5	-0.0933818
'YBL010C'	341	4.5	-0.752726
'YBL010C'	478	17.5	-0.246246
'YBL010C'	658	6.5	-0.0447506
'YBL010C'	812	-20.5	0.558946
'YBL011W'	-470	2	1.05361
'YBL011W'	-306	8	0.397225
'YBL011W'	276	-1	-0.292932
'YBL011W'	445	5	1.03274
'YBL011W'	615	5.5	0.617541
'YBL014C'	-547	12	-0.518736
'YBL014C'	-363	-5.5	1.19441
'YBL014C'	-35	2	0.659575
'YBL014C'	133	0	0.0625963
'YBL014C'	282	12	-0.0295007
'YBL014C'	433	10	-0.665046
'YBL014C'	620	16	0.952461
'YBL014C'	770	9	0.0362046
'YBL015W'	-59.5	-14	0.528848
'YBL015W'	123.5	-1	0.400304
'YBL015W'	281.5	0.5	0.247106
'YBL015W'	606.5	17.5	0.849244
'YBL015W'	786.5	1.5	0.871298
'YBL016W'	-357	-10	0.859384
'YBL016W'	205	3	0.437401
'YBL016W'	363	-4.5	-0.072782
'YBL016W'	536	5	-0.456541
'YBL016W'	685	-4	0.489938
'YBL016W'	848	-2	0.304951
'YBL017C'	-191.5	4	-0.515395
'YBL017C'	-20.5	4.5	-0.875583
'YBL017C'	149.5	9.5	-0.0296608
'YBL017C'	289.5	-4	-0.125797
'YBL017C'	777.5	-1	-0.5799
'YBL017C'	924.5	28.5	-0.493467
'YBL018C'	-508	2	-0.558784
'YBL018C'	121	12.5	-0.684832
'YBL018C'	287	-2	-0.747273
'YBL018C'	638	0.5	0.217072
'YBL020W'	-436.5	5	-0.253784
'YBL020W'	-301.5	3	0.26529
'YBL020W'	-143.5	1.5	0.124327
'YBL020W'	139.5	0	-0.083148
'YBL020W'	299.5	-2	-0.357605
'YBL020W'	472.5	3.5	0.0289443
'YBL020W'	637.5	-5	0.333505
'YBL020W'	797.5	-0.5	0.052392
'YBL020W'	951.5	-6.5	-0.239959
'YBL021C'	-467	2	-0.357605
'YBL021C'	-307	0	-0.0625157
'YBL021C'	-24	-1.5	0.11886
'YBL021C'	134	-3	0.273634
'YBL021C'	269	-5	-0.22386
'YBL021C'	418	-0.5	0.61991
'YBL021C'	679	-3	-0.191261
'YBL021C'	847	0	0.10683
'YBL022C'	-401	-0.5	0.61991
'YBL022C'	-140	-3	-0.191261
'YBL022C'	28	0	0.10683
'YBL022C'	192	-3	0.346636
'YBL022C'	348	3	-0.607305
'YBL022C'	508	13	1.69189
'YBL022C'	667	2	-0.114488
'YBL023C'	-80	4.5	-1.28368
'YBL023C'	73	-8.5	-0.19601
'YBL023C'	227	12	0.920541
'YBL023C'	406	-1.5	0.416732
'YBL023C'	579	-33	0.206282
'YBL023C'	729	9	-0.117731
'YBL023C'	878	-5	-0.482858
'YBL024W'	-387	0	-0.119769
'YBL024W'	-250	9.5	0.973659
'YBL024W'	75	-8	-0.775687
'YBL024W'	231	1.5	0.217072
'YBL024W'	563	4	0.2684
'YBL024W'	690	12.5	0.118488
'YBL024W'	842	10.5	0.133062
'YBL025W'	-474	1	-1.00121
'YBL025W'	-176	-7.5	-0.798781
'YBL025W'	249	-7	-0.4404
'YBL025W'	382	-7.5	0.256805
'YBL025W'	688	0	-0.119769
'YBL025W'	825	9.5	0.973659
'YBL026W'	-361	-10	-0.636055
'YBL026W'	-98	-5	-0.506651
'YBL026W'	45	2	-0.499886
'YBL026W'	202	1	-1.00121
'YBL026W'	500	-7.5	-0.798781
'YBL026W'	925	-7.5	-0.4404
'YBL027W'	-213	-10	-0.753872
'YBL027W'	784	18.5	-0.309783
'YBL028C'	-40	6	0.133062
'YBL028C'	133	-5.5	-0.54374
'YBL028C'	609	0.5	0.255962
'YBL028C'	926	-6	0.0881983
'YBL029W'	-510.5	-4	0.292284
'YBL029W'	-270.5	10.5	0.21901
'YBL029W'	526.5	14	0.613407
'YBL029W'	835.5	6	0.140287
'YBL030C'	17.5	0.5	-0.00896309
'YBL030C'	200.5	3.5	-0.54374
'YBL030C'	684.5	-11	0.0149911
'YBL030C'	804.5	6	0.493001
'YBL031W'	-416	4.5	-0.0720422
'YBL031W'	33	-6	0.323505
'YBL031W'	195	-3	0.790679
'YBL031W'	360	-1.5	0.628937
'YBL031W'	541	1	-0.00723883
'YBL031W'	714	-0.5	-0.160736
'YBL031W'	853	-32.5	-0.655057
'YBL032W'	-397.5	-1	0.551048
'YBL032W'	87.5	12.5	0.255178
'YBL032W'	253.5	5.5	1.42773
'YBL032W'	417.5	-2.5	0.787299
'YBL032W'	568.5	11.5	0.160575
'YBL032W'	735.5	6	0.173937
'YBL032W'	880.5	0.5	-0.132671
'YBL033C'	-507	-12.5	0.255178
'YBL033C'	-22	1	0.551048
'YBL033C'	136	2	0.569277
'YBL033C'	306	-0.5	0.371144
'YBL033C'	460	-1	0.712085
'YBL033C'	614	3	0.466677
'YBL033C'	789	-8	-0.0126442
'YBL034C'	-369.5	-0.5	0.615873
'YBL034C'	-82.5	-4	-0.804865
'YBL034C'	79.5	2	0.348388
'YBL034C'	244.5	0.5	-0.0924115
'YBL034C'	400.5	20	-0.0742546
'YBL034C'	745.5	11	-0.385042
'YBL034C'	896.5	6.5	-0.0256088
'YBL034C'	1078.5	8	0.626185
'YBL035C'	-396.5	-12	0.0936901
'YBL035C'	51.5	1	-0.526337
'YBL035C'	231.5	-5.5	0.1958
'YBL035C'	400.5	18.5	-0.170753
'YBL035C'	736.5	-31	-0.48073
'YBL035C'	901.5	-0.5	0.0824453
'YBL036C'	-471.5	6.5	-0.441956
'YBL036C'	-311.5	-2.5	-0.171771
'YBL036C'	-15.5	-3	-0.0332556
'YBL036C'	149.5	0	0.366318
'YBL036C'	316.5	6.5	0.07517
'YBL036C'	478.5	-9	0.368797
'YBL036C'	610.5	17.5	0.136888
'YBL037W'	78.5	-12	0.253443
'YBL037W'	245.5	-0.5	0.187771
'YBL037W'	411.5	27	-0.54374
'YBL037W'	569.5	-3	-0.21622
'YBL038W'	-507	-9	-0.54374
'YBL038W'	62	0.5	0.29209
'YBL038W'	233	2	-0.356113
'YBL038W'	381	1	-0.464013
'YBL039C'	-471.5	-0.5	0.2684
'YBL039C'	97.5	9	-0.54374
'YBL039C'	382.5	0	0.0584491
'YBL039C'	560.5	1.5	-0.97704
'YBL039C'	685.5	14	-0.396096
'YBL040C'	-289	8	-0.604112
'YBL040C'	-37	1	0.574734
'YBL040C'	132	1	-0.289983
'YBL040C'	311	6	-0.223605
'YBL040C'	459	1.5	-0.613787
'YBL040C'	596	26.5	-0.655057
'YBL041W'	-471	9.5	0.871298
'YBL041W'	-238	-4	-0.336695
'YBL041W'	62	-26	0.0359284
'YBL041W'	191	-5	-0.63848
'YBL041W'	364	-4	-0.248284
'YBL041W'	474	-3	0.686558
'YBL042C'	61	-1.5	0.0880169
'YBL042C'	209	7.5	-0.0818357
'YBL042C'	411	-22.5	-0.297228
'YBL042C'	541	10.5	-0.144132
'YBL042C'	731	-14.5	0.612986
'YBL043W'	-109	6.5	0.4057
'YBL043W'	278	-4.5	-0.050296
'YBL043W'	619	6.5	-0.322864
'YBL045C'	-213	-13	-0.0786171
'YBL045C'	-32	0	-0.108524
'YBL045C'	142	-6.5	0.103619
'YBL045C'	288	18.5	-0.816758
'YBL045C'	436	19	-0.711684
'YBL045C'	748	6.5	0.286634
'YBL045C'	910	-8.5	-0.54374
'YBL045C'	1070	-25.5	-0.454103
'YBL046W'	-439	-7	0.244487
'YBL046W'	-264	9	-0.196327
'YBL046W'	43	8	-0.67619
'YBL046W'	171	11	-0.206705
'YBL046W'	371	14	-0.407963
'YBL046W'	545	-4	-0.375795
'YBL046W'	694	18.5	-0.816758
'YBL046W'	852	11	-0.0727459
'YBL047C'	-166.5	-9	-0.196327
'YBL047C'	8.5	7	0.244487
'YBL047C'	167.5	6	0.517661
'YBL047C'	335.5	-0.5	0.12796
'YBL047C'	479.5	57.5	-0.0412395
'YBL047C'	641.5	3	0.0968868
'YBL049W'	-216.5	0	-0.0577438
'YBL049W'	160.5	41.5	-0.466572
'YBL049W'	651.5	-3.5	0.128966
'YBL049W'	803.5	4	-0.159825
'YBL050W'	-389.5	0.5	0.239837
'YBL050W'	-80.5	-5	-0.171771
'YBL050W'	243.5	4	0.322075
'YBL050W'	400.5	7	-0.445559
'YBL050W'	555.5	9.5	0.534263
'YBL050W'	717.5	7	-0.182992
'YBL050W'	891.5	-0.5	0.683671
'YBL051C'	-380	5	-0.171771
'YBL051C'	-71	-0.5	0.239837
'YBL051C'	92	5.5	1.24792
'YBL051C'	255	39	-0.301379
'YBL051C'	730	19	-0.575172
'YBL051C'	886	1	-0.253063
'YBL054W'	-269	0	0.340271
'YBL054W'	43	-15.5	-0.196937
'YBL054W'	225	-4	-0.180908
'YBL054W'	380	-4.5	0.118362
'YBL054W'	547	8.5	0.159941
'YBL054W'	704	-9	-0.148331
'YBL054W'	863	-10.5	-0.407535
'YBL055C'	-373	0	0.34975
'YBL055C'	-62	-11	0.193981
'YBL055C'	108	4	-0.764767
'YBL055C'	280	1.5	0.454695
'YBL055C'	452	12.5	-0.289983
'YBL055C'	769	-28.5	-0.314258
'YBL055C'	924	3	-0.833636
'YBL056W'	-396	3	-0.289038
'YBL056W'	-222	1.5	0.40765
'YBL056W'	62	-1	0.475454
'YBL056W'	234	-1.5	0.444091
'YBL056W'	387	4	-0.717769
'YBL056W'	558	2.5	-0.169616
'YBL056W'	732	-10	-0.54374
'YBL056W'	908	-5	-0.161869
'YBL057C'	-470	1.5	0.419447
'YBL057C'	-298	1	0.475454
'YBL057C'	-14	-1.5	0.40765
'YBL057C'	160	-3	-0.330408
'YBL057C'	320	-2	0.240204
'YBL057C'	484	4	0.335843
'YBL058W'	-545	-24.5	-0.0742546
'YBL058W'	-399	-1.5	1.29451
'YBL058W'	-264	4.5	0.149999
'YBL058W'	29	-8.5	-0.586553
'YBL058W'	195	-2	-0.115567
'YBL058W'	348	-7.5	-0.045365
'YBL058W'	507	5	0.0851342
'YBL058W'	658	9	-0.564988
'YBL058W'	795	8	-1.17363
'YBL060W'	-350.5	2	-0.311793
'YBL060W'	-94.5	0.5	-0.103167
'YBL060W'	124.5	0	0.418156
'YBL060W'	292.5	5.5	-0.369183
'YBL060W'	454.5	9.5	-0.630675
'YBL060W'	618.5	9	-0.00511605
'YBL061C'	-356	-0.5	-0.103167
'YBL061C'	-100	-2	-0.311793
'YBL061C'	79	6	0.389146
'YBL061C'	229	-17	0.187771
'YBL061C'	387	3	-0.54374
'YBL061C'	564	-7	-0.285428
'YBL061C'	886	-15	0.414266
'YBL063W'	-387	3	0.316402
'YBL063W'	-254	2.5	-0.468972
'YBL063W'	4	-1	1.12512
'YBL063W'	166	9.5	0.544655
'YBL063W'	338	3	0.271564
'YBL063W'	502	2.5	0.0824453
'YBL063W'	668	6.5	-0.22318
'YBL063W'	814	9.5	-0.54374
'YBL064C'	-550	-2.5	-0.468972
'YBL064C'	-417	-3	0.316402
'YBL064C'	-46	-20.5	0.109702
'YBL064C'	95	-3.5	-0.203511
'YBL064C'	244	7.5	-0.322325
'YBL064C'	417	-31	-0.270721
'YBL064C'	554	-4.5	-0.561796
'YBL066C'	-391	-6.5	0.0149911
'YBL066C'	-251	-3.5	0.0637067
'YBL066C'	-73	2	-0.735247
'YBL066C'	81	6	0.466934
'YBL066C'	234	14	0.570575
'YBL066C'	538	1.5	0.181866
'YBL067C'	-98.5	-1	0.0851342
'YBL067C'	67.5	0	-0.54374
'YBL067C'	231.5	3	0.239273
'YBL067C'	374.5	-6.5	-0.400782
'YBL067C'	568.5	-8	0.295795
'YBL067C'	828.5	-54.5	-0.365403
'YBL068W'	-380.5	10	-0.0412395
'YBL068W'	75.5	-3.5	0.588416
'YBL068W'	425.5	10	0.167132
'YBL068W'	849.5	-3.5	-0.655057
'YBL069W'	-522	-4.5	0.249601
'YBL069W'	-342	10	0.979822
'YBL069W'	52	4	0.404676
'YBL069W'	192	-10	0.247976
'YBL069W'	373	6.5	-0.177468
'YBL069W'	530	-0.5	1.1937
'YBL069W'	813	15	-0.103167
'YBL074C'	-300	-5.5	0.330729
'YBL074C'	-30	-9	-0.299268
'YBL074C'	143	-12	-0.354319
'YBL074C'	302	-1.5	-0.500927
'YBL074C'	463	-20.5	0.330729
'YBL074C'	620	6	0.358963
'YBL075C'	-388.5	5.5	0.225599
'YBL075C'	-221.5	15	0.330729
'YBL075C'	-59.5	21	-0.432537
'YBL075C'	129.5	5.5	0.0663136
'YBL075C'	430.5	20.5	0.037808
'YBL075C'	556.5	18.5	-1.39844
'YBL076C'	-533.5	1	-0.406982
'YBL076C'	-360.5	3.5	0.833718
'YBL076C'	-42.5	-4.5	-0.456979
'YBL076C'	130.5	-1.5	-0.344649
'YBL076C'	580.5	5	-0.655057
'YBL079W'	-507	10.5	-0.560153
'YBL079W'	-236	-5	-0.283088
'YBL079W'	203	-2	0.635695
'YBL079W'	350	0.5	1.03167
'YBL079W'	503	16	-0.862101
'YBL079W'	841	37.5	0.330729
'YBL080C'	-334.5	5	-0.253584
'YBL080C'	-63.5	-10.5	-0.623999
'YBL080C'	603.5	-21	-0.0576526
'YBL080C'	767.5	-12.5	0.018139
'YBL081W'	-392.5	-13	0.148004
'YBL081W'	-177.5	1	-0.0954202
'YBL081W'	85.5	-5	-0.413679
'YBL081W'	572.5	5.5	-0.185394
'YBL081W'	745.5	-2	-0.291957
'YBL081W'	889.5	5	-0.0389842
'YBL081W'	1061.5	2	0.386439
'YBL082C'	-274.5	-1	-0.145439
'YBL082C'	-59.5	13	0.0927212
'YBL082C'	86.5	4.5	-0.0324629
'YBL082C'	265.5	4	0.417015
'YBL082C'	438.5	17.5	0.441564
'YBL082C'	587.5	0	0.039447
'YBL082C'	778.5	4.5	0.563175
'YBL082C'	956.5	4	0.464981
'YBL084C'	-387	-2	0.649798
'YBL084C'	-109	1.5	-0.416884
'YBL084C'	63	-8	0.871298
'YBL084C'	231	2.5	-0.274613
'YBL084C'	375	11.5	0.376826
'YBL084C'	538	15.5	0.787618
'YBL084C'	697	-2.5	-0.678669
'YBL084C'	855	26.5	-0.256163
'YBL085W'	-452	2	-0.6583
'YBL085W'	47	-1	-0.54374
'YBL085W'	220	-2	0.442046
'YBL085W'	379	4	0.316402
'YBL085W'	885	-9	0.651811
'YBL086C'	-367	8	-0.048574
'YBL086C'	-90	-7	0.0814865
'YBL086C'	83	0.5	0.703859
'YBL086C'	236	10	-0.888875
'YBL086C'	400	1	-0.54374
'YBL086C'	574	-16.5	-0.353637
'YBL086C'	710	-5.5	-0.0575266
'YBL086C'	855	2	-0.322325
'YBL087C'	251.5	-13.5	0.0680643
'YBL087C'	407.5	-16	-0.0412395
'YBL087C'	551.5	-3	-0.0818357
'YBL088C'	-588	0.5	0.330729
'YBL088C'	-220	-6.5	-0.604967
'YBL088C'	-60	5.5	0.567768
'YBL088C'	435	3	0.0352734
'YBL088C'	592	18.5	-0.502399
'YBL088C'	844	44.5	-0.103167
'YBL089W'	-513	2	0.320683
'YBL089W'	-339	13	-0.143456
'YBL089W'	-165	-19.5	-0.644669
'YBL089W'	71	-6.5	0.022607
'YBL089W'	391	-17	-0.466157
'YBL089W'	699	-0.5	-0.141413
'YBL089W'	883	-8	0.0715963
'YBL090W'	-388	27.5	0.147575
'YBL090W'	-231	3.5	0.149833
'YBL090W'	4	-2	0.00179252
'YBL090W'	184	2	0.320683
'YBL090W'	358	13	-0.143456
'YBL090W'	532	-19.5	-0.644669
'YBL090W'	768	-6.5	0.022607
'YBL091C'	-441.5	-2	0.320683
'YBL091C'	-261.5	2	0.00179252
'YBL091C'	-26.5	-3.5	-0.0181115
'YBL091C'	130.5	-27.5	0.183734
'YBL091C'	485.5	4.5	0.107768
'YBL091C'	632.5	30.5	-0.456629
'YBL092W'	-1.5	5	2.41853
'YBL092W'	460.5	11.5	-0.283088
'YBL093C'	-475	-5	2.39826
'YBL093C'	-115	-3	-0.157918
'YBL093C'	44	9	0.666509
'YBL093C'	230	3.5	0.0503105
'YBL093C'	388	-10.5	0.919631
'YBL093C'	554	-8.5	-0.0187421
'YBL093C'	903	4	-0.741077
'YBL095W'	-465	4	0.225376
'YBL095W'	-294	17.5	-0.0412395
'YBL095W'	9	-11.5	0.202215
'YBL095W'	156	1	0.854345
'YBL095W'	336	1	0.160575
'YBL095W'	466	6	-0.376961
'YBL095W'	658	-4	-0.699498
'YBL097W'	364	4.5	0.233868
'YBL097W'	525	6.5	-0.163316
'YBL097W'	690	1.5	-0.297696
'YBL098W'	42.5	-8.5	-0.655633
'YBL098W'	215.5	-0.5	-0.335498
'YBL098W'	366.5	4.5	-0.228867
'YBL098W'	549.5	-12	-0.0685813
'YBL098W'	689.5	-8	-0.0296608
'YBL098W'	905.5	-1	0.321489
'YBL099W'	-271	9.5	-0.388462
'YBL099W'	452	-7.5	-0.270721
'YBL099W'	607	-6.5	1.14256
'YBL099W'	749	8	0.122321
'YBL099W'	910	-0.5	0.184878
'YBL099W'	1050	-10	0.758151
'YBL101C'	-349.5	18.5	0.018139
'YBL101C'	-103.5	-11	0.270957
'YBL101C'	64.5	5	0.448119
'YBL101C'	248.5	-5	0.81686
'YBL101C'	396.5	-8	0.393116
'YBL101C'	724.5	4.5	0.240841
'YBL102W'	-375	-2.5	0.022607
'YBL102W'	-206	-0.5	-0.634505
'YBL102W'	229	3	0.620867
'YBL102W'	386	-1.5	0.0705666
'YBL102W'	571	2	0.480602
'YBL102W'	723	2	0.0631374
'YBL103C'	-261	0.5	-0.634505
'YBL103C'	-92	2.5	0.022607
'YBL103C'	67	2.5	0.344398
'YBL103C'	235	21	0.942885
'YBL103C'	399	5	-0.735247
'YBL103C'	559	-15	-0.430083
'YBL103C'	702	3	-0.510109
'YBL104C'	-269.5	7.5	0.151196
'YBL104C'	-17.5	0.5	-0.187402
'YBL104C'	305.5	10.5	-0.0190778
'YBL104C'	464.5	5.5	-0.803607
'YBL104C'	645.5	-2.5	0.41484
'YBL104C'	790.5	10	-0.477244
'YBL105C'	-254	-2	-0.446223
'YBL105C'	-79	1	0.626185
'YBL105C'	67	14.5	-0.261538
'YBL105C'	233	4	-0.298627
'YBL105C'	392	40	-0.358048
'YBL105C'	542	29.5	0.591915
'YBL105C'	700	4	0.909978
'YBL105C'	989	24.5	-0.498225
'YBL106C'	87	13.5	-0.0256088
'YBL106C'	385	-3.5	0.122035
'YBL106C'	889	-12.5	-0.835766
'YBL107C'	-442	10	0.0512588
'YBL107C'	-263	12.5	0.0317623
'YBL107C'	-3	1	-0.441956
'YBL107C'	337	3.5	0.123685
'YBL107C'	520	6	-0.0447506
'YBL107C'	695	17	-0.0352755
'YBL107C'	863	16	1.40379
'YBR001C'	13.5	2.5	-0.0106551
'YBR001C'	338.5	5	-0.302462
'YBR001C'	483.5	0	0.111975
'YBR001C'	816.5	12	-0.099751
'YBR002C'	-479	0	-0.559104
'YBR002C'	-317	1	0.00352195
'YBR002C'	-9	2.5	0.37603
'YBR002C'	151	-3	-0.0536172
'YBR002C'	311	9.5	0.136503
'YBR002C'	481	10	0.515743
'YBR002C'	663	-6.5	0.255962
'YBR003W'	-438	3	-0.0536172
'YBR003W'	-278	-2.5	0.37603
'YBR003W'	30	-1	0.0177875
'YBR003W'	192	0	-0.49664
'YBR003W'	358	1	0.339389
'YBR003W'	525	5.5	-0.099751
'YBR003W'	684	4.5	0.20895
'YBR003W'	845	5	0.00242516
'YBR004C'	-440.5	-1	0.00346774
'YBR004C'	-20.5	0	0.701736
'YBR004C'	144.5	1.5	-0.599449
'YBR004C'	455.5	10	0.105353
'YBR004C'	597.5	10	-0.941499
'YBR005W'	-414	-1.5	-0.599449
'YBR005W'	-249	0	0.701736
'YBR005W'	171	1	0.030536
'YBR005W'	318	0	0.166203
'YBR005W'	452	-6	0.390283
'YBR005W'	608	-2.5	0.747491
'YBR006W'	-364	-2.5	0.747491
'YBR006W'	50	-6.5	-0.570507
'YBR006W'	222	4	-0.54374
'YBR006W'	386	-12.5	0.126741
'YBR006W'	570	0.5	0.0649387
'YBR006W'	730	16.5	1.42173
'YBR006W'	965	-6	-0.246246
'YBR007C'	-440	-2.5	2.27032
'YBR007C'	-240	-6.5	0.55969
'YBR007C'	46	-17.5	0.147865
'YBR007C'	212	-9.5	0.019849
'YBR007C'	364	-0.5	-0.352797
'YBR007C'	836	0	-0.700141
'YBR008C'	-221	-2	-0.0173295
'YBR008C'	-70	4.5	-0.316236
'YBR008C'	107	6	-0.571538
'YBR008C'	272	-17	-0.37514
'YBR008C'	398	-4.5	0.626185
'YBR008C'	566	23.5	0.605332
'YBR008C'	1030	16	-0.54374
'YBR009C'	-502	-12	0.732202
'YBR009C'	-224	4.5	0.03562
'YBR009C'	776	5	-0.599449
'YBR009C'	924	-15.5	-0.746129
'YBR010W'	-483.5	-4.5	0.0906913
'YBR010W'	-205.5	12	0.789459
'YBR010W'	696.5	30.5	0.534263
'YBR010W'	874.5	-4.5	0.203697
'YBR011C'	-342.5	4	0.676844
'YBR011C'	422.5	7.5	0.523239
'YBR011C'	559.5	9.5	-0.445559
'YBR011C'	708.5	4.5	0.203697
'YBR011C'	886.5	-31	0.384367
'YBR012C'	909	0	0.702698
'YBR015C'	-385	8.5	0.715219
'YBR015C'	-111	1.5	0.65966
'YBR015C'	66	1.5	0.406979
'YBR015C'	229	4	0.452156
'YBR015C'	396	9.5	0.351237
'YBR015C'	545	1	-0.0760609
'YBR015C'	724	5.5	0.871298
'YBR015C'	884	-4	0.831654
'YBR015C'	1013	-1.5	-0.0902821
'YBR016W'	-383	-8.5	0.69561
'YBR016W'	-198	0	0.719721
'YBR016W'	22	1	0.768161
'YBR016W'	193	-2.5	0.225469
'YBR016W'	353	-7.5	0.718001
'YBR017C'	-53	17.5	0.169547
'YBR017C'	107	0	-0.42311
'YBR017C'	269	7.5	-0.401907
'YBR017C'	439	3	-0.438999
'YBR017C'	580	2.5	-0.800515
'YBR017C'	757	-1	1.97014
'YBR017C'	901	-1	-0.744998
'YBR018C'	-563	9	-0.751467
'YBR018C'	-379	0.5	-0.289983
'YBR018C'	-123	-0.5	0.194902
'YBR018C'	55	2.5	-0.118366
'YBR018C'	228	-5.5	-1.08198
'YBR018C'	395	-6.5	-0.514236
'YBR018C'	729	7.5	0.143738
'YBR020W'	-92	-1	1.86795
'YBR020W'	72	0	-0.987729
'YBR020W'	408	-1	-0.139626
'YBR020W'	593	-5.5	0.644705
'YBR020W'	787	-19	1.29361
'YBR020W'	932	4	0.410456
'YBR021W'	-365	-3	-0.126935
'YBR021W'	95	4.5	-0.0112448
'YBR021W'	611	1	0.399937
'YBR021W'	773	-5.5	0.0123678
'YBR021W'	932	-7	-0.162791
'YBR022W'	-521	-15	0.644705
'YBR022W'	555	0	0.446737
'YBR022W'	875	6.5	0.0352734
'YBR023C'	-436.5	13.5	0.53013
'YBR023C'	-159.5	4.5	-0.617238
'YBR023C'	3.5	3	0.582437
'YBR023C'	191.5	3	0.939685
'YBR023C'	329.5	29.5	-0.604622
'YBR023C'	507.5	2.5	-0.0646794
'YBR024W'	-479	-1	-0.0412395
'YBR024W'	-349	0	-0.307737
'YBR024W'	-184	7.5	0.496031
'YBR024W'	60	0	-0.478052
'YBR024W'	234	-5	-0.130413
'YBR024W'	712	7	-0.449412
'YBR025C'	-445	-1.5	0.153631
'YBR025C'	67	-19	0.513593
'YBR025C'	248	-49.5	0.194653
'YBR025C'	566	19	-0.259947
'YBR025C'	739	0	0.0824453
'YBR025C'	877	8	-0.607305
'YBR026C'	-481	2.5	-1.48146
'YBR026C'	-66	-4.5	-0.203511
'YBR026C'	92	16	-0.332531
'YBR026C'	257	5	0.620867
'YBR026C'	433	0.5	-0.37514
'YBR026C'	600	-10	-0.256163
'YBR026C'	747	27.5	-0.099751
'YBR026C'	918	15	-0.921303
'YBR028C'	-82	1	-0.352374
'YBR028C'	93	1.5	0.144033
'YBR028C'	234	8	-0.759469
'YBR028C'	398	-1	0.169547
'YBR028C'	565	9	-0.458348
'YBR028C'	727	-22	-0.587862
'YBR028C'	900	-15.5	0.000265989
'YBR028C'	1030	6.5	-0.451817
'YBR030W'	-353	0	-0.0379283
'YBR030W'	-80	3	0.0543382
'YBR030W'	140	-6	-0.301379
'YBR030W'	296	-4.5	0.529841
'YBR030W'	457	1.5	0.193981
'YBR030W'	598	10	-0.335498
'YBR030W'	760	9	0.139786
'YBR030W'	898	23.5	0.444386
'YBR031W'	-491	-1	0.183388
'YBR031W'	-325	1.5	-0.436141
'YBR031W'	16	-3	0.615164
'YBR034C'	-528	-6	-0.0266814
'YBR034C'	-371	-3	0.525608
'YBR034C'	-44	-5	0.226968
'YBR034C'	127	-6	-0.331195
'YBR034C'	264	-10	0.302808
'YBR034C'	455	-5	0.247976
'YBR035C'	-271	17.5	-0.246848
'YBR035C'	-38	-0.5	-0.701052
'YBR035C'	125	-0.5	0.109338
'YBR035C'	290	4	0.518234
'YBR035C'	451	-6	-0.0266814
'YBR035C'	608	-3	0.525608
'YBR036C'	-523.5	1	0.193768
'YBR036C'	-359.5	4.5	-0.464364
'YBR036C'	-66.5	1.5	-0.494496
'YBR036C'	112.5	-1	0.209423
'YBR036C'	268.5	-0.5	0.738631
'YBR036C'	418.5	3	-0.374701
'YBR036C'	579.5	7.5	0.378856
'YBR036C'	742.5	-2.5	0.529123
'YBR037C'	-28.5	-3	0.84223
'YBR037C'	131.5	1.5	0.437328
'YBR037C'	290.5	-3.5	0.154396
'YBR037C'	457.5	-3.5	-0.287979
'YBR037C'	614.5	1	0.193768
'YBR037C'	778.5	4.5	-0.464364
'YBR038W'	-516	-1.5	0.442922
'YBR038W'	-356	3	0.942445
'YBR038W'	248	-22	0.495179
'YBR038W'	375	-3	0.279382
'YBR038W'	552	-13.5	0.233868
'YBR038W'	692	22	-0.206705
'YBR038W'	876	-4.5	0.0372428
'YBR039W'	-340	-9.5	0.610383
'YBR039W'	110	3.5	-0.253584
'YBR039W'	442	-4.5	-0.311409
'YBR040W'	711.5	-2.5	-0.120528
'YBR040W'	996.5	-1.5	-0.639742
'YBR041W'	-531	-1.5	-0.639742
'YBR041W'	-367	-10	-0.92903
'YBR041W'	74	-7	0.34507
'YBR041W'	400	5.5	-0.335498
'YBR041W'	727	11	-0.209839
'YBR042C'	-470.5	6.5	0.550634
'YBR042C'	-302.5	-5	-1.28368
'YBR042C'	-47.5	2	-0.338271
'YBR042C'	129.5	8	0.132371
'YBR042C'	297.5	8.5	-0.116319
'YBR042C'	486.5	20.5	0.908084
'YBR042C'	630.5	7.5	-0.645142
'YBR043C'	-297	-30	0.198764
'YBR043C'	7	3	0.646284
'YBR043C'	177	0	0.148004
'YBR043C'	341	-8.5	-0.224198
'YBR043C'	521	-5	0.665074
'YBR043C'	663	-1	-0.76275
'YBR043C'	962	11.5	0.111975
'YBR044C'	-507	-5.5	-0.0637469
'YBR044C'	-346	2	-0.0603652
'YBR044C'	-75	1	-0.8792
'YBR044C'	106	2.5	-0.54374
'YBR044C'	272	-5.5	0.00824534
'YBR044C'	440	13.5	0.20812
'YBR044C'	630	22	-0.716104
'YBR045C'	-465	-3	-0.780779
'YBR045C'	-2	-7.5	-0.841645
'YBR045C'	150	4	-0.106753
'YBR045C'	348	-7	-0.0211739
'YBR046C'	-491.5	31	0.826629
'YBR046C'	-59.5	0.5	0.194902
'YBR046C'	127.5	-7.5	-0.14598
'YBR046C'	283.5	-4	0.182884
'YBR046C'	451.5	-6.5	0.26583
'YBR046C'	620.5	-0.5	-0.123837
'YBR046C'	772.5	7.5	-0.388462
'YBR047W'	-432	7.5	-0.124415
'YBR047W'	-245	-0.5	0.194902
'YBR047W'	187	-31	0.893124
'YBR047W'	472	-2	-0.224414
'YBR047W'	907	-30.5	1.89537
'YBR048W'	-510.5	6.5	0.405887
'YBR048W'	-353.5	12.5	-0.285428
'YBR049C'	65	-3	-0.581808
'YBR049C'	260	-6	-0.678166
'YBR049C'	402	-4	0.781206
'YBR049C'	683	-7.5	-0.148091
'YBR052C'	-498.5	31.5	-0.278056
'YBR052C'	-332.5	30	0.408679
'YBR052C'	-75.5	-2.5	0.121276
'YBR052C'	96.5	1	0.0539058
'YBR052C'	281.5	-5.5	0.574097
'YBR052C'	437.5	3	0.305009
'YBR052C'	608.5	11	-0.11326
'YBR052C'	891.5	-1.5	-0.785197
'YBR053C'	-479	-10.5	0.164494
'YBR053C'	-309	19	-0.435215
'YBR053C'	-44	0.5	0.987451
'YBR053C'	120	6	-0.0882092
'YBR053C'	433	7.5	0.202215
'YBR053C'	597	4	-0.215935
'YBR053C'	750	3.5	-1.08431
'YBR053C'	901	32	-0.278056
'YBR054W'	655.5	-7	0.2101
'YBR054W'	854.5	24	0.348345
'YBR054W'	1113.5	-16.5	-0.400782
'YBR055C'	-13	-0.5	-0.514115
'YBR055C'	154	3.5	-0.34397
'YBR055C'	332	-8.5	-0.304733
'YBR055C'	654	1	-0.0229077
'YBR056W'	206	-3	-1.08431
'YBR056W'	548	-4.5	-0.27746
'YBR056W'	699	-8.5	0.0149911
'YBR056W'	877	4.5	-0.457325
'YBR057C'	-106	-0.5	0.109702
'YBR057C'	71	1	0.471288
'YBR057C'	226	-7	-0.336695
'YBR057C'	394	8	0.438558
'YBR057C'	553	-5.5	0.346636
'YBR057C'	693	30	-0.224986
'YBR057C'	848	22	-0.804055
'YBR058C'	-54.5	1.5	0.330729
'YBR058C'	115.5	0	-0.456699
'YBR058C'	295.5	6.5	0.0917221
'YBR058C'	459.5	10	-0.224671
'YBR058C'	613.5	11.5	-0.446505
'YBR059C'	-137.5	-6	-0.672868
'YBR059C'	36.5	-20	0.465558
'YBR059C'	199.5	7.5	0.346636
'YBR059C'	358.5	-9.5	0.0814865
'YBR059C'	506.5	0.5	-0.179043
'YBR059C'	648.5	5	-0.918951
'YBR060C'	-424	7.5	-0.519162
'YBR060C'	58	3.5	0.0958176
'YBR060C'	397	-5	-0.309506
'YBR060C'	703	4	-1.12275
'YBR061C'	-422	12.5	-0.167873
'YBR061C'	-14	-7.5	0.47389
'YBR061C'	158	-6.5	0.477322
'YBR061C'	308	-2.5	0.264772
'YBR061C'	456	-4.5	0.00274851
'YBR061C'	796	-3	-0.0575266
'YBR062C'	-246.5	6.5	0.585951
'YBR062C'	138.5	-2	-0.3458
'YBR062C'	297.5	1	-0.048574
'YBR062C'	458.5	12.5	-0.167873
'YBR062C'	866.5	-7.5	0.47389
'YBR062C'	1039.5	-11	0.477322
'YBR065C'	-390	11	0.524973
'YBR065C'	-54	-3	-0.0615881
'YBR065C'	106	3	-0.224671
'YBR065C'	276	3.5	-0.441956
'YBR065C'	444	-1.5	-0.407963
'YBR065C'	621	18.5	-0.324062
'YBR065C'	764	24	-0.149149
'YBR066C'	-289	6.5	0.909599
'YBR066C'	457	0.5	-0.576604
'YBR066C'	631	11	0.524973
'YBR066C'	967	-4	-0.0615881
'YBR067C'	-454.5	18	1.64891
'YBR067C'	-184.5	9.5	-0.274805
'YBR067C'	67.5	-23.5	0.361833
'YBR067C'	784.5	2.5	0.0339179
'YBR068C'	352	-8.5	0.486008
'YBR068C'	762	57	0.0680643
'YBR069C'	-471	-5.5	3.13638
'YBR069C'	335	2	0.453939
'YBR069C'	744	12.5	0.146932
'YBR069C'	995	0.5	-0.205772
'YBR070C'	-361.5	-7.5	-0.649093
'YBR070C'	-80.5	-0.5	0.199352
'YBR070C'	399.5	-17.5	-0.235618
'YBR071W'	-353	0.5	0.199352
'YBR071W'	-72	7.5	-0.649093
'YBR071W'	132	2	-0.334286
'YBR071W'	287	-2.5	0.048052
'YBR071W'	447	-5.5	0.228538
'YBR071W'	623	0	0.117458
'YBR071W'	757	3	-0.0112448
'YBR072W'	-463	1.5	0.296345
'YBR072W'	-272	3	0.199796
'YBR072W'	-104	-1	0.203873
'YBR072W'	98	-1.5	-0.0256088
'YBR072W'	257	-1	0.222481
'YBR072W'	426	0.5	0.0834509
'YBR072W'	594	-3.5	-0.0747947
'YBR072W'	762	3.5	-0.275092
'YBR072W'	950	-0.5	-0.215269
'YBR073W'	-448	-3.5	-0.0747947
'YBR073W'	-280	3.5	-0.275092
'YBR073W'	-92	-0.5	-0.215269
'YBR073W'	189	-10.5	0.0584491
'YBR073W'	343	-1.5	0.00274851
'YBR073W'	520	-3	-0.527511
'YBR073W'	686	3.5	0.330729
'YBR073W'	824	7	-0.514236
'YBR074W'	-428.5	9	-0.0720422
'YBR074W'	-196.5	0	0.600096
'YBR074W'	185.5	-12.5	0.323505
'YBR074W'	481.5	6	-0.223407
'YBR074W'	664.5	0	-0.42918
'YBR074W'	804.5	13.5	-0.444886
'YBR076W'	-133	-1.5	-0.464013
'YBR076W'	290	3	0.0161317
'YBR076W'	793	-5.5	-0.679944
'YBR076W'	987	-10.5	0.312896
'YBR077C'	-340	-29.5	3.48417
'YBR077C'	-53	22	0.206282
'YBR077C'	132	12.5	0.301612
'YBR077C'	363	-2	0.373447
'YBR077C'	612	-1	0.715938
'YBR078W'	-9	-17.5	-0.48073
'YBR078W'	424	-17	0.00452786
'YBR079C'	-492	7.5	-0.880775
'YBR079C'	-22	3.5	0.255962
'YBR079C'	142	-16.5	-0.635662
'YBR079C'	277	5.5	-0.816758
'YBR079C'	433	-5	-0.657397
'YBR079C'	613	8	-0.518384
'YBR080C'	-535	4.5	-0.281577
'YBR080C'	-34	-6	-0.7154
'YBR080C'	297	1.5	-0.267728
'YBR080C'	458	4	-0.581808
'YBR081C'	-396.5	17.5	-0.201348
'YBR081C'	177.5	4.5	-0.396398
'YBR081C'	335.5	39	0.0936901
'YBR081C'	491.5	6.5	-1.24418
'YBR081C'	657.5	13.5	-0.348861
'YBR082C'	-474.5	-25	0.490749
'YBR082C'	-299.5	-9.5	1.95269
'YBR082C'	438.5	-2	0.0663136
'YBR082C'	808.5	-5.5	0.217072
'YBR083W'	-489.5	-18	-0.120528
'YBR083W'	458.5	-1	-0.117634
'YBR083W'	764.5	50	0.352071
'YBR084W'	-426	5	0.10689
'YBR084W'	-240	-0.5	-0.313827
'YBR084W'	-32	-45.5	1.7383
'YBR084W'	88	-2	-0.200134
'YBR084W'	255	-2.5	-0.0825127
'YBR084W'	417	-5	0.352071
'YBR084W'	568	5	-0.34397
'YBR084W'	724	7.5	-0.272593
'YBR084W'	880	-8.5	-0.0216374
'YBR085W'	69	-1.5	-0.262169
'YBR085W'	228	-25	0.599517
'YBR085W'	406	-28	-0.898968
'YBR085W'	538	1	0.0190269
'YBR085W'	866	0.5	-0.191837
'YBR086C'	-123.5	-3.5	-0.180558
'YBR086C'	41.5	-0.5	0.206282
'YBR086C'	637.5	20.5	-0.874564
'YBR086C'	788.5	1	-1.02106
'YBR086C'	1127.5	-0.5	-1.29376
'YBR087W'	-158	-14	-0.763866
'YBR087W'	31	7	-0.910279
'YBR087W'	199	20	0.513015
'YBR087W'	351	-0.5	-0.604112
'YBR087W'	535	-4	-0.30583
'YBR087W'	696	-8.5	-0.694157
'YBR091C'	-506	34.5	-0.143951
'YBR091C'	-336	-18	0.747491
'YBR091C'	-37	-1	-0.177201
'YBR091C'	113	-6.5	0.406114
'YBR091C'	257	-4.5	0.4491
'YBR091C'	784	5.5	0.431044
'YBR092C'	38	2.5	1.36598
'YBR092C'	383	8	-0.864073
'YBR092C'	543	3.5	0.544125
'YBR092C'	793	8.5	0.193926
'YBR093C'	-512	18	0.526057
'YBR093C'	-293	-15.5	0.962486
'YBR093C'	-129	-37	0.109702
'YBR093C'	46	-1	-0.361232
'YBR093C'	193	-5.5	-0.964878
'YBR093C'	400	-4	-0.323293
'YBR093C'	791	-16	-0.432537
'YBR094W'	-372.5	-7.5	0.842562
'YBR094W'	-208.5	3.5	-0.760915
'YBR094W'	50.5	2	-0.994998
'YBR094W'	212.5	3	-0.123078
'YBR094W'	390.5	-2.5	0.231876
'YBR094W'	866.5	-8	-0.0370444
'YBR095C'	-43.5	-1.5	0.0780594
'YBR095C'	141.5	-11.5	-0.291761
'YBR095C'	292.5	7	0.111349
'YBR095C'	630.5	2	-0.998306
'YBR095C'	933.5	8	-0.437611
'YBR096W'	-397	11.5	-0.291761
'YBR096W'	-212	1.5	-0.00317146
'YBR097W'	171.5	-0.5	0.10689
'YBR097W'	337.5	0.5	-0.471949
'YBR097W'	819.5	-5	-0.438387
'YBR098W'	-464	6	0.21901
'YBR098W'	-289	2	-0.672868
'YBR098W'	151	0	-0.3458
'YBR098W'	318	-6	-0.683917
'YBR098W'	494	3.5	-0.41129
'YBR098W'	666	-2.5	-0.54374
'YBR098W'	816	15	0.361335
'YBR098W'	970	30	-1.20205
'YBR101C'	-362	2.5	-0.763866
'YBR101C'	95	-10	0.681047
'YBR101C'	266	7	0.07517
'YBR101C'	422	-8	-0.40881
'YBR102C'	-488.5	-0.5	-0.897377
'YBR102C'	-325.5	16	0.0352734
'YBR102C'	-55.5	-3	-0.114488
'YBR102C'	95.5	-0.5	-0.170753
'YBR102C'	268.5	-4.5	-0.384164
'YBR102C'	420.5	1	-0.157461
'YBR102C'	755.5	-19.5	0.1958
'YBR102C'	892.5	1	-0.773222
'YBR103W'	-425	4.5	-0.384164
'YBR103W'	-252	0.5	-0.170753
'YBR103W'	-101	3	-0.0412395
'YBR103W'	169	-16	0.0352734
'YBR103W'	332	0.5	-0.854399
'YBR103W'	498	-1.5	-0.161869
'YBR103W'	661	-3	-0.972991
'YBR103W'	968	1.5	-0.333266
'YBR104W'	-442	5.5	-0.458348
'YBR104W'	-278	8	0.0634184
'YBR104W'	209	-10	0.377727
'YBR104W'	368	-6.5	-0.329027
'YBR104W'	556	-1.5	0.037547
'YBR104W'	708	-14.5	-0.151422
'YBR104W'	846	14	-0.185955
'YBR105C'	16	5.5	0.796512
'YBR105C'	188	-2.5	0.255589
'YBR105C'	362	7	-0.302462
'YBR105C'	536	-7.5	-1.01016
'YBR105C'	704	3	-0.217128
'YBR105C'	866	16	-0.644669
'YBR106W'	35	0.5	1.01313
'YBR106W'	185	2	0.0123678
'YBR106W'	521	-8	0.0765557
'YBR107C'	-501.5	6.5	-0.198604
'YBR107C'	-356.5	13	0.489427
'YBR107C'	-58.5	-4	-0.159215
'YBR107C'	114.5	-12.5	0.07517
'YBR107C'	285.5	-7	-0.143695
'YBR107C'	834.5	10	-0.00317146
'YBR108W'	-445	12.5	0.179172
'YBR108W'	-272	4	-0.104968
'YBR108W'	26	-13	0.509776
'YBR108W'	171	-6.5	-0.198604
'YBR108W'	345	-2	0.276909
'YBR108W'	509	1	0.422214
'YBR108W'	677	1.5	0.223576
'YBR108W'	839	5	0.554332
'YBR109C'	-542	2.5	-0.323293
'YBR109C'	-335	14	0.0283986
'YBR109C'	-73	8	0.800215
'YBR109C'	97	2	-0.502161
'YBR109C'	414	-12.5	0.853853
'YBR109C'	919	8	0.137438
'YBR110W'	-413	-8	0.800215
'YBR110W'	-151	-14	-0.00416924
'YBR110W'	56	-2.5	-0.323293
'YBR110W'	233	-1	0.0222736
'YBR110W'	555	-1	-0.686698
'YBR110W'	719	3.5	-0.29438
'YBR111C'	-516	-3	-0.324062
'YBR111C'	-322	1.5	0.195256
'YBR111C'	-86	2.5	1.10834
'YBR111C'	100	-2	0.0634184
'YBR111C'	284	-11	0.266096
'YBR111C'	443	-5	-0.313208
'YBR111C'	602	2	-0.273873
'YBR111C'	795	-12.5	-0.283088
'YBR112C'	-187	-5	0.181481
'YBR114W'	-494	2	0.130032
'YBR114W'	-308	2	-0.64282
'YBR114W'	24	3	-0.162197
'YBR114W'	204	-0.5	0.236261
'YBR114W'	377	-2.5	-0.045365
'YBR114W'	543	9.5	0.128842
'YBR114W'	708	1	0.159941
'YBR114W'	878	7.5	0.0558324
'YBR115C'	48.5	3	-0.459489
'YBR115C'	225.5	-18	-0.0482124
'YBR115C'	380.5	-0.5	-0.314258
'YBR115C'	562.5	2.5	0.231274
'YBR115C'	702.5	5	0.00122459
'YBR115C'	850.5	7.5	0.114826
'YBR119W'	287	9	-0.20443
'YBR119W'	447	8.5	-0.827533
'YBR119W'	639	-11.5	-1.08431
'YBR119W'	764	-1.5	-0.716104
'YBR120C'	-84.5	-2	0.231274
'YBR120C'	73.5	33	-0.248284
'YBR120C'	262.5	-4	0.316402
'YBR120C'	879.5	1.5	-0.716104
'YBR121C'	-427	6	0.782587
'YBR122C'	-498	9	0.381073
'YBR122C'	-324	2	-0.401907
'YBR122C'	-42	-1.5	-0.105326
'YBR122C'	109	-8	-0.285428
'YBR122C'	263	-6	-0.00687163
'YBR122C'	709	6	0.782587
'YBR123C'	-47	-0.5	0.346259
'YBR123C'	118	-2	-0.00723883
'YBR123C'	266	-2.5	-0.814701
'YBR123C'	430	15.5	-0.95202
'YBR123C'	583	18	0.513015
'YBR123C'	900	-28.5	-1.12275
'YBR125C'	-183	1	-0.0316279
'YBR125C'	153	-1.5	-0.255683
'YBR125C'	310	-19.5	1.25338
'YBR125C'	502	0	0.585835
'YBR125C'	632	22	0.00798633
'YBR125C'	811	-9.5	-0.649608
'YBR125C'	993	7	0.488023
'YBR126C'	-521	9	0.686994
'YBR126C'	-331	10	1.83603
'YBR126C'	-147	-1.5	-0.14598
'YBR126C'	18	-3	0.474903
'YBR126C'	179	-3	0.183302
'YBR126C'	357	3.5	-0.0904372
'YBR126C'	510	4.5	-0.154465
'YBR126C'	678	30.5	0.265615
'YBR126C'	864	3	0.325935
'YBR127C'	-499	0.5	0.626185
'YBR127C'	-332	0	0.969536
'YBR127C'	-45	-1.5	0.20812
'YBR127C'	286	-3	-0.50464
'YBR127C'	411	5.5	-0.309783
'YBR127C'	539	12.5	0.387257
'YBR127C'	747	15.5	0.140287
'YBR127C'	863	9	-0.456979
'YBR128C'	-49	4.5	-0.022364
'YBR128C'	126	2.5	0.248455
'YBR128C'	284	11	-0.0164928
'YBR128C'	438	5	-0.323293
'YBR128C'	613	8	-0.834082
'YBR128C'	794	0.5	0.626185
'YBR128C'	961	0	0.969536
'YBR129C'	-472.5	2.5	0.037808
'YBR129C'	-318.5	5.5	0.269847
'YBR129C'	-33.5	-12	-0.151422
'YBR129C'	117.5	3.5	0.243837
'YBR129C'	284.5	8.5	-0.48073
'YBR129C'	453.5	7.5	-0.451556
'YBR129C'	591.5	7.5	-0.40881
'YBR130C'	-509.5	7	-1.1636
'YBR130C'	-345.5	-3	0.213957
'YBR130C'	-68.5	-2.5	0.264463
'YBR130C'	102.5	0	-0.266036
'YBR130C'	722.5	4.5	-0.474698
'YBR130C'	875.5	5	0.0190269
'YBR131W'	-439.5	0	-0.266036
'YBR131W'	-268.5	2.5	0.279382
'YBR131W'	8.5	3	0.213957
'YBR131W'	172.5	-7	-1.1636
'YBR131W'	346.5	1.5	-0.400782
'YBR131W'	664.5	-1.5	1.07599
'YBR131W'	819.5	23.5	0.338334
'YBR132C'	-177.5	-17	0.0344335
'YBR132C'	-2.5	7	-0.417476
'YBR132C'	162.5	-0.5	0.348298
'YBR132C'	501.5	-12	-0.103167
'YBR132C'	666.5	1.5	-0.323293
'YBR132C'	844.5	1.5	0.450028
'YBR132C'	969.5	17	0.841328
'YBR133C'	-160	-1	0.379391
'YBR133C'	32	-4	-0.240493
'YBR133C'	339	3.5	0.194122
'YBR133C'	508	-2	0.432575
'YBR133C'	626	2.5	-0.0370444
'YBR135W'	-321.5	1	0.379391
'YBR135W'	98.5	-8.5	0.439314
'YBR135W'	256.5	-2.5	-0.317858
'YBR135W'	416.5	5	0.673305
'YBR135W'	976.5	-5	0.0945457
'YBR136W'	-261	-2.5	-0.317858
'YBR136W'	-101	5	0.673305
'YBR136W'	459	-5	0.0945457
'YBR136W'	626	0	-0.267222
'YBR136W'	788	5	-0.243345
'YBR136W'	938	13.5	-0.0637469
'YBR136W'	1109	6.5	-0.114488
'YBR137W'	-413	6	0.16037
'YBR137W'	-226	8.5	0.205261
'YBR137W'	211	-10	0.307117
'YBR137W'	359	1.5	0.202215
'YBR137W'	568	-18	-0.00956545
'YBR138C'	-396	6	-0.224198
'YBR138C'	-76	-4	-0.0812613
'YBR138C'	74	1.5	-0.490888
'YBR138C'	249	-2	-0.503326
'YBR138C'	417	-2	0.1567
'YBR138C'	566	8.5	0.4266
'YBR139W'	-454	-1.5	-0.490888
'YBR139W'	-304	4	-0.112024
'YBR139W'	16	-6	-0.248284
'YBR139W'	185	-8.5	-0.73553
'YBR139W'	344	7.5	0.317685
'YBR139W'	681	-4.5	-0.54374
'YBR139W'	837	-3	0.61435
'YBR140C'	-138	7.5	-0.210964
'YBR140C'	39	10	-0.42311
'YBR140C'	221	-9	-0.3458
'YBR140C'	355	9.5	0.195256
'YBR141C'	-472	5	-0.233719
'YBR141C'	-306	0	-0.936057
'YBR141C'	-34	4	0.751337
'YBR141C'	147	2	-0.728955
'YBR141C'	294	14	-0.457325
'YBR141C'	469	-4.5	0.462395
'YBR141C'	638	6.5	-0.0253751
'YBR141C'	815	15.5	0.810489
'YBR142W'	-408	-2	-0.680375
'YBR142W'	-227	-4	0.751337
'YBR142W'	45	0	-0.898968
'YBR142W'	211	-5	-0.194406
'YBR142W'	375	6	-0.117731
'YBR142W'	538	3	0.133393
'YBR142W'	854	13.5	-0.576604
'YBR143C'	-552	-21	-0.849242
'YBR143C'	-390	8.5	-0.0664181
'YBR143C'	-52	-9.5	0.19674
'YBR143C'	98	11.5	-0.630155
'YBR143C'	419	-17	-0.0714351
'YBR143C'	709	23.5	-0.477244
'YBR145W'	-332	17	0.267499
'YBR145W'	-106	10.5	0.253443
'YBR145W'	126	-14	-0.270721
'YBR145W'	259	-9	0.369358
'YBR145W'	441	-9	0.254049
'YBR145W'	591	-10	1.45483
'YBR145W'	889	4.5	-0.434668
'YBR146W'	-209	2.5	0.34507
'YBR146W'	73	-5	0.383142
'YBR146W'	241	1.5	-0.421196
'YBR146W'	398	4	-0.323293
'YBR146W'	718	5.5	0.161602
'YBR147W'	-176	-7	-0.0812613
'YBR147W'	265	2.5	0.076048
'YBR147W'	430	-5.5	-0.851862
'YBR147W'	604	-3.5	-0.992894
'YBR147W'	762	5.5	-0.185692
'YBR147W'	939	0	-0.349362
'YBR148W'	-354	0	-0.349362
'YBR148W'	81	-2	-0.54374
'YBR148W'	258	1.5	0.0206124
'YBR148W'	733	-3.5	-0.22655
'YBR148W'	915	-16.5	-0.668402
'YBR149W'	-426.5	2	-0.130413
'YBR149W'	-264.5	-0.5	-0.113752
'YBR149W'	17.5	-3	-0.278467
'YBR149W'	201.5	-5	0.637755
'YBR149W'	353.5	11	0.540183
'YBR149W'	701.5	2.5	-0.228867
'YBR149W'	860.5	-13	-0.180335
'YBR150C'	-489.5	-8.5	-0.36241
'YBR150C'	-34.5	0.5	-0.334286
'YBR150C'	128.5	2.5	0.757756
'YBR150C'	295.5	-13	-0.722077
'YBR150C'	451.5	12	0.367209
'YBR150C'	607.5	-12	0.127196
'YBR151W'	-309	-0.5	-0.334286
'YBR151W'	146	8.5	-0.253063
'YBR151W'	337	2	-0.315712
'YBR151W'	504	-24	-0.304069
'YBR151W'	635	16.5	-0.283088
'YBR151W'	785	0	-0.407105
'YBR152W'	-385.5	8	0.0359284
'YBR152W'	46.5	-5.5	0.13829
'YBR152W'	205.5	7	0.121276
'YBR152W'	362.5	-0.5	-0.485323
'YBR152W'	527.5	5.5	0.236076
'YBR152W'	678.5	-1.5	-0.785197
'YBR152W'	835.5	6.5	-0.376445
'YBR153W'	-542	5.5	0.236076
'YBR153W'	-391	-1.5	-0.785197
'YBR153W'	-234	6.5	-0.376445
'YBR154C'	-395	-6	-1.09357
'YBR154C'	63	-2.5	-0.323052
'YBR154C'	379	5	-0.54374
'YBR154C'	548	-14.5	-0.54374
'YBR155W'	-345	6	-1.16993
'YBR155W'	-195	5.5	-0.722077
'YBR155W'	65	-1.5	0.0123678
'YBR155W'	245	-22.5	0.0814865
'YBR155W'	416	-22	0.03562
'YBR155W'	563	-3	0.0936901
'YBR155W'	739	1.5	-0.887956
'YBR155W'	905	-0.5	-0.804055
'YBR156C'	-470	-50.5	0.0824453
'YBR156C'	-45	0	-0.224198
'YBR156C'	279	4.5	0.113372
'YBR156C'	444	7.5	0.433334
'YBR156C'	793	-13	0.443321
'YBR157C'	448	-4	-0.393323
'YBR157C'	640	-50.5	0.0824453
'YBR158W'	509	-8	-1.16993
'YBR158W'	962	5.5	-0.886132
'YBR159W'	-514	0.5	-0.407963
'YBR159W'	-172	6	-0.429483
'YBR159W'	99	-2	-0.0112448
'YBR159W'	278	-2	-0.82531
'YBR159W'	431	-8.5	0.354815
'YBR159W'	592	-14.5	-0.649093
'YBR160W'	-323.5	-3	0.544655
'YBR160W'	98.5	-7.5	0.0317623
'YBR160W'	266.5	4	-0.286686
'YBR160W'	594.5	12.5	-0.00956545
'YBR160W'	751.5	2.5	-0.380418
'YBR160W'	921.5	6	0.438863
'YBR161W'	-124	-20.5	-0.146592
'YBR161W'	107	-30.5	0.319939
'YBR161W'	949	34.5	0.309419
'YBR162C'	-130.5	-15.5	-0.634505
'YBR162C'	30.5	-8	0.203873
'YBR162C'	159.5	2	0.258034
'YBR162C'	361.5	40	-0.59355
'YBR162C'	497.5	24	0.165481
'YBR163W'	-307	-6.5	0.0543382
'YBR163W'	-151	0	-0.313208
'YBR163W'	104	-17	0.601691
'YBR163W'	276	15	-0.4404
'YBR163W'	437	7	0.173417
'YBR163W'	608	8	0.0317623
'YBR163W'	932	23	-0.352797
'YBR164C'	-429	6.5	-0.908151
'YBR164C'	-132	4	0.0824453
'YBR164C'	215	-2.5	-0.92174
'YBR164C'	371	-3	0.0837473
'YBR165W'	-228.5	-4	0.0824453
'YBR165W'	68.5	-6.5	-0.908151
'YBR165W'	222.5	5	-0.0209338
'YBR165W'	396.5	-9	-0.261538
'YBR165W'	717.5	5.5	-0.038004
'YBR165W'	855.5	10.5	-0.050296
'YBR166C'	-434	8	-0.54374
'YBR166C'	123	-13	0.443321
'YBR166C'	279	1	0.570987
'YBR166C'	449	6	-0.381468
'YBR166C'	589	24.5	-0.54374
'YBR166C'	935	-5	-0.15845
'YBR167C'	-234	5.5	-0.54374
'YBR167C'	-44	-2	-0.0370444
'YBR167C'	114	-6.5	-0.385042
'YBR167C'	256	8	-0.54374
'YBR167C'	813	-13	0.443321
'YBR167C'	969	1	0.570987
'YBR168W'	-241	-8	-0.394876
'YBR168W'	-99	6.5	-0.42311
'YBR168W'	59	2	-0.0370444
'YBR168W'	249	-5.5	-0.54374
'YBR168W'	442	11	-0.27746
'YBR168W'	641	-10.5	0.167539
'YBR168W'	787	19	0.472562
'YBR168W'	962	17	-0.437611
'YBR169C'	-458	41.5	-0.0803393
'YBR169C'	30	1.5	-0.35195
'YBR169C'	201	6	-0.190103
'YBR169C'	368	3	-0.10958
'YBR169C'	518	0.5	0.234956
'YBR169C'	851	0.5	0.273811
'YBR170C'	-500	-20.5	-0.0952793
'YBR170C'	-346	2.5	-0.442338
'YBR170C'	-44	-10.5	-0.306701
'YBR170C'	120	-2.5	0.278461
'YBR170C'	286	0	-0.0229077
'YBR170C'	601	6	-0.457325
'YBR170C'	777	9	0.387257
'YBR171W'	-444	2.5	0.292647
'YBR171W'	-280	10.5	-0.272779
'YBR171W'	22	-2.5	-0.442338
'YBR171W'	176	20.5	-0.0680064
'YBR171W'	349	-9	0.143102
'YBR171W'	522	9	-0.0112448
'YBR171W'	879	-9.5	0.16337
'YBR172C'	-392	4.5	-0.0939369
'YBR172C'	-104	-2.5	0.146388
'YBR172C'	66	3.5	-0.475353
'YBR172C'	220	-14	0.484549
'YBR172C'	379	-6.5	0.221144
'YBR172C'	531	3	-0.301626
'YBR172C'	679	0.5	-0.347953
'YBR172C'	825	-1.5	-0.175589
'YBR172C'	1004	-10	0.00274851
'YBR173C'	-478.5	1	0.352071
'YBR173C'	-305.5	-1.5	-0.166435
'YBR173C'	-30.5	-2.5	-0.564988
'YBR173C'	270.5	2	0.0890106
'YBR173C'	407.5	4.5	-0.0939369
'YBR173C'	695.5	-2.5	0.146388
'YBR173C'	865.5	3.5	-0.475353
'YBR175W'	-561	-2	0.052111
'YBR175W'	-260	2.5	-0.564988
'YBR175W'	15	1.5	-0.186698
'YBR175W'	188	-1	0.346765
'YBR175W'	366	-2	-0.23024
'YBR175W'	512	6	-0.0544778
'YBR175W'	676	6	0.178158
'YBR175W'	825	17.5	0.00515341
'YBR176W'	-508	6.5	0.178158
'YBR176W'	-359	17.5	0.00515341
'YBR176W'	55	-8.5	-0.0459099
'YBR176W'	235	-2	-0.479987
'YBR176W'	410	-1.5	0.321017
'YBR176W'	572	7.5	-0.34135
'YBR176W'	768	-5.5	-0.0702685
'YBR176W'	921	4	-0.0393208
'YBR177C'	-50.5	-16.5	0.393329
'YBR177C'	102.5	2.5	0.0384076
'YBR177C'	435.5	-4.5	-0.060657
'YBR177C'	583.5	6.5	-0.708234
'YBR177C'	746.5	-1.5	-0.326383
'YBR179C'	-392.5	-3.5	0.0389417
'YBR179C'	-91.5	6.5	0.296575
'YBR179C'	80.5	2	-0.655139
'YBR179C'	405.5	2	-0.270721
'YBR179C'	570.5	-14.5	-0.270721
'YBR179C'	711.5	11	-0.661097
'YBR179C'	869.5	43.5	0.307117
'YBR181C'	-46.5	6	0.109338
'YBR182C'	108	15.5	-0.92561
'YBR182C'	320	4	0.142968
'YBR182C'	441	2	0.541225
'YBR182C'	770	-3.5	-0.11326
'YBR183W'	8	-10	0.905568
'YBR183W'	752	4.5	0.0989382
'YBR183W'	899	17	0.177725
'YBR183W'	1056	5	0.109127
'YBR185C'	-282	-1	-0.370176
'YBR185C'	-39	2.5	0.00575798
'YBR185C'	132	9	-0.250693
'YBR185C'	294	-6	-0.393323
'YBR185C'	462	-6.5	0.554394
'YBR185C'	624	21	-0.393323
'YBR185C'	779	2.5	-0.120528
'YBR187W'	-425	-14.5	0.100929
'YBR187W'	259	-9.5	1.03117
'YBR187W'	414	-5	0.252035
'YBR187W'	611	-15.5	-0.575172
'YBR187W'	719	5.5	-0.0216374
'YBR187W'	861	-13	0.0780594
'YBR188C'	-466	3.5	0.225376
'YBR188C'	-217	-26.5	1.75743
'YBR188C'	-77	-5	-0.130544
'YBR188C'	89	-11.5	-0.764428
'YBR188C'	244	2	0.0359284
'YBR188C'	406	5	1.09837
'YBR188C'	740	13	0.141625
'YBR188C'	882	-5.5	-0.0216374
'YBR189W'	-407	-3.5	0.195256
'YBR189W'	-116	-3	-0.54374
'YBR189W'	49	0	2.54372
'YBR189W'	845	-2	-0.0818357
'YBR191W'	-351.5	1	0.72076
'YBR191W'	-180.5	3.5	0.944547
'YBR191W'	887.5	4.5	-0.804055
'YBR192W'	171.5	-5.5	-0.934115
'YBR192W'	492.5	-5	0.109338
'YBR192W'	653.5	5.5	0.383504
'YBR192W'	842.5	-14	0.823042
'YBR192W'	970.5	7.5	-0.224016
'YBR193C'	-429	-3	-0.0742546
'YBR193C'	-14	-2.5	-0.115427
'YBR193C'	143	-3	0.0264257
'YBR193C'	322	9	-0.506459
'YBR193C'	528	-20.5	-0.449903
'YBR194W'	-356	3	-0.020787
'YBR194W'	-199	2.5	-0.115427
'YBR194W'	216	3	-0.0459099
'YBR194W'	392	2.5	-0.286686
'YBR194W'	556	-14	0.800215
'YBR194W'	745	-4	0.345189
'YBR195C'	-468	-37	-0.341025
'YBR195C'	-49	8.5	-0.62527
'YBR195C'	119	12.5	0.167132
'YBR195C'	465	-3	-0.109843
'YBR195C'	769	-4.5	-0.214876
'YBR196C'	260	6	-0.0605177
'YBR196C'	405	-7	0.325299
'YBR196C'	730	5.5	0.182612
'YBR196C'	921	-19.5	0.319378
'YBR197C'	-459.5	9	0.591915
'YBR197C'	-295.5	1	-0.0460694
'YBR197C'	-22.5	-1.5	0.587032
'YBR197C'	156.5	-13.5	-0.0361362
'YBR197C'	431.5	-2.5	0.366407
'YBR198C'	-383	3.5	0.0824453
'YBR198C'	-61	-2.5	0.368797
'YBR198C'	99	1	0.780797
'YBR198C'	252	8	-0.223407
'YBR198C'	405	13	0.281317
'YBR198C'	589	-5	0.651811
'YBR198C'	849	25	-0.54374
'YBR199W'	-435	-1	0.814646
'YBR199W'	-275	2.5	0.408679
'YBR199W'	47	-3.5	0.0824453
'YBR199W'	219	-4.5	-0.00192657
'YBR199W'	370	2.5	0.0577108
'YBR199W'	690	18.5	-0.46221
'YBR200W'	-390	6	-1.04624
'YBR200W'	197	-8	-0.0973826
'YBR200W'	381	4	0.0307303
'YBR200W'	675	36	0.651408
'YBR200W'	847	1.5	-0.431847
'YBR201W'	-275.5	-1	-0.0266814
'YBR201W'	313.5	1	0.230042
'YBR201W'	469.5	12	-0.782747
'YBR201W'	634.5	0.5	-0.219439
'YBR201W'	809.5	0	0.256897
'YBR202W'	-518.5	-11.5	0.428246
'YBR202W'	-302.5	-32.5	0.694249
'YBR202W'	45.5	4	0.130745
'YBR202W'	245.5	-4	-0.54374
'YBR202W'	381.5	14	0.511988
'YBR202W'	561.5	2.5	0.26583
'YBR202W'	677.5	43.5	-0.161869
'YBR204C'	-479.5	-0.5	0.0542395
'YBR204C'	-305.5	-1	0.50202
'YBR204C'	-53.5	0.5	-0.0680064
'YBR204C'	116.5	0	-0.474962
'YBR204C'	286.5	-2	0.475586
'YBR204C'	453.5	8.5	0.49169
'YBR204C'	612.5	7.5	-0.233719
'YBR205W'	-562	2	0.505832
'YBR205W'	-392	0	-0.448343
'YBR205W'	-222	-0.5	-0.0680064
'YBR205W'	30	1	0.50202
'YBR205W'	204	0.5	0.0542395
'YBR205W'	364	-7.5	0.0611222
'YBR205W'	514	24.5	0.0539058
'YBR207W'	-451	-14	-0.0864837
'YBR207W'	-293	1.5	-0.448162
'YBR207W'	166	-3	0.385259
'YBR207W'	315	-0.5	0.463408
'YBR207W'	490	1.5	0.21074
'YBR207W'	826	12	0.236841
'YBR208C'	54	-1	0.060675
'YBR208C'	242	12.5	0.280456
'YBR208C'	399	1.5	0.850075
'YBR208C'	566	3	0.886178
'YBR208C'	1158	28.5	0.265522
'YBR210W'	-371	4	0.377727
'YBR210W'	-174	-3	0.580956
'YBR210W'	11	0	0.703118
'YBR210W'	187	2.5	-0.0882092
'YBR210W'	352	6.5	0.256805
'YBR210W'	516	-0.5	-0.306701
'YBR210W'	1017	0.5	-0.392798
'YBR211C'	-414	0	-0.242084
'YBR211C'	-109	-9.5	0.448726
'YBR211C'	52	-1.5	-0.038004
'YBR211C'	208	14.5	0.147865
'YBR211C'	538	0	-0.196327
'YBR211C'	705	-0.5	-0.49516
'YBR213W'	-535	11.5	0.213761
'YBR213W'	-364	5.5	-0.0402553
'YBR213W'	-185	-6.5	-1.03927
'YBR213W'	427	-7.5	-0.700141
'YBR213W'	570	5.5	0.517267
'YBR213W'	737	-25.5	0.482023
'YBR213W'	883	-8	0.0707776
'YBR214W'	-497.5	-25.5	0.482023
'YBR214W'	-351.5	-8	0.0707776
'YBR214W'	-203.5	-1.5	0.86899
'YBR214W'	52.5	9.5	-0.300286
'YBR214W'	228.5	0	0.165381
'YBR214W'	374.5	-3	0.83839
'YBR214W'	545.5	6	0.037401
'YBR214W'	706.5	6.5	0.573683
'YBR214W'	908.5	9	-0.54374
'YBR215W'	-381	4.5	0.102224
'YBR215W'	37	-4	0.266643
'YBR215W'	209	4	-0.632277
'YBR215W'	383	6.5	-0.275807
'YBR215W'	557	1.5	0.955493
'YBR215W'	719	10.5	0.0724173
'YBR215W'	843	51	-0.744998
'YBR216C'	-444	3	-0.339682
'YBR216C'	-284	4	-0.523949
'YBR216C'	-22	9.5	0.133062
'YBR216C'	127	-2	-0.078241
'YBR216C'	290	-15	-0.900896
'YBR216C'	461	-25	-0.159825
'YBR216C'	611	-4	0.246337
'YBR216C'	765	4.5	-0.193553
'YBR216C'	898	3.5	-0.00317146
'YBR217W'	-524	15	-0.900896
'YBR217W'	-361	2	-0.078241
'YBR217W'	-212	-9.5	0.164494
'YBR217W'	50	-4	-0.483535
'YBR217W'	210	-3	-0.339682
'YBR217W'	377	-4.5	0.482412
'YBR217W'	570	-12.5	-0.151422
'YBR217W'	721	13	-0.460324
'YBR218C'	-212	9	0.486008
'YBR218C'	153	0.5	0.675911
'YBR218C'	365	6.5	0.60946
'YBR220C'	-72	-7.5	-0.718537
'YBR220C'	106	-7	0.0592566
'YBR220C'	258	-35.5	0.233868
'YBR220C'	420	-22.5	-0.328597
'YBR220C'	584	-3.5	0.788457
'YBR220C'	729	6	0.037547
'YBR220C'	908	-1.5	-0.157461
'YBR220C'	1072	9.5	0.610983
'YBR221C'	-219	8.5	-0.512978
'YBR221C'	-51	10	0.390934
[truncated: 26,793 more rows]

## Sheet: Gcn5
ORF	Position	Shift (bp)	Occupancy
	0=ATG	upstream(-),downstream(+)	log2-ratio (D/wt)
'YPR199C'	340	35.5	-0.161707
'YFR031C-A'	295.5	-5	-0.137989
'YER074W'	155	2	0.588381
'YLR044C'	181	-1	-0.387604
'YKR059W'	-2	1.5	0.120151
'YIL018W'	551	-1	-0.195383
'YJR123W'	-204.5	11	-0.0455535
'YPR199C'	213	-6	0.318574
'YPR200C'	852	-6	-0.454687
'YPR199C'	15	11.5	-0.785836
'YPR200C'	654	11.5	0.153166
'Q0275'	141	3	-0.288452
'YHR082C'	-226	-18	-0.0985261
'YER036C'	-421	-26	0.999815
'YMR256C'	-201	-14	-1.2238
'YMR242C'	747	8	0.573261
'YMR256C'	-31	-9.5	0.297785
'YPR036W-A'	-251	-6.5	-0.0704334
'YPR199C'	-428	26.5	-0.474244
'YPR200C'	211	26.5	-0.286324
'YLR264W'	-140	0	-0.77972
'YOR107W'	462.5	8.5	0.0062494
'YIL148W'	186.5	5	1.3251
'YPR198W'	410	-1	-0.701949
'YLR029C'	-181.5	-15.5	0.0806536
'YGL188C-A'	-384	30	-1.2238
'YKL006W'	95.5	5	0.573261
'YGR192C'	-350	10.5	-0.701949
'YKL140W'	358	-3	1.35433
'YLR250W'	15	-1.5	0.0062494
'YFR025C'	-273	-16	-0.741652
'YER056C-A'	-218.5	-1.5	-0.286324
'YLR029C'	115.5	4	-0.686369
'YDL081C'	207.5	3.5	0.206773
'YOL159C'	268	26.5	-1.3763
'YIL095W'	-212.5	4.5	1.39351
'YIL096C'	-416	-4.5	1.77137
'YEL044W'	-406	-40.5	0.566322
'YEL046C'	-483	40.5	0.888594
'YLR283W'	-489.5	4.5	0.716755
'YMR103C'	130	22.5	0.00700387
'YNL209W'	316	-1.5	1.56314
'YDL007W'	209	-15.5	1.77802
'YMR230W'	38.5	13.5	1.73202
'YDR525W-A'	-331.5	-6	1.57869
'YDR524C-B'	-459	6	0.565196
'YNL069C'	-396	20.5	0.0438614
'YHR085W'	55.5	-15	-0.738609
'YHR216W'	43	6	-0.409852
'YDL081C'	-409.5	-11	1.13911
'YDL184C'	-24.5	-12	1.24582
'YDR045C'	-137	-19.5	0.935356
'YGR203W'	624.5	26.5	1.32118
'YGR204W'	-362.5	26.5	1.52895
'YGL180W'	-146	-15	1.75177
'YJL190C'	-459.5	-3	1.24582
'YNR024W'	594	-12	1.14728
'YML086C'	-154	-5	-0.427619
'YER177W'	776.5	-3	-0.705075
'YER178W'	-451.5	-3	0.0600121
'YER124C'	-1	13	0.63865
'YIL018W'	-107	8.5	-0.030008
'YLR112W'	36	-13	-0.490009
'YDR179C'	-16	21	0.299759
'YDR179W-A'	-129.5	-21	-0.407562
'YBR077C'	-340	-28	0.846217
'YDR143C'	194	16	0.078087
'YGR143W'	-221.5	-31	-0.600142
'YOR057W'	571	7	-0.0671324
'YLR437C'	148	-48.5	0.310916
'YGR192C'	885	-4	-1.10232
'YKL085W'	-112	-43.5	0.257824
'YKL086W'	556	-43.5	-0.600142
'YLR029C'	-26.5	-4.5	0.0547796
'YCL030C'	-401	-19.5	0.846217
'YMR142C'	759.5	10	-0.430211
'YJR045C'	-272.5	-20.5	-1.49549
'YJR046W'	-156.5	20.5	0.120151
'YLR309C'	-376.5	1	0.282422
'YGR090W'	308.5	47.5	0.734588
'YLR040C'	629.5	-17	-0.076833
'YBR259W'	-53	-4	-0.418156
'YDR487C'	-30.5	-10	1.04261
'YMR042W'	618.5	3	0.31111
'YER146W'	479	-19	0.428273
'YGL008C'	423	-1.5	0.595835
'YNR018W'	478	-7	1.13857
'YPL198W'	258	-10	1.0451
'YKL101W'	577.5	-14.5	-0.441846
'YBR207W'	649	2	-0.0249835
'YBL002W'	-515	11.5	0.734588
'YBL003C'	-187	-11.5	0.822328
'YER074W'	381	0.5	1.96299
'YJR123W'	499.5	3.5	1.06257
'YNL006W'	156	0.5	0.677966
'YMR069W'	949	-11.5	0.677966
'YMR070W'	-224	-11.5	0.852809
'YAL036C'	104	7	1.35504
'YBR118W'	-487	23.5	1.6558
'YLR264C-A'	35	4	0.858261
'YJR059W'	622.5	2	0.582375
'YMR265C'	-226	-1.5	1.90389
'YMR266W'	-363.5	1.5	0.624924
'YOR286W'	745	-14.5	0.782175
'YOR287C'	781.5	14.5	-0.00419877
'YDL219W'	237	3	0.950651
'YLR375W'	509	-7	-0.0297928
'YGR021W'	409.5	-4	-0.673155
'YPR200C'	57	-17	-0.667696
'YAL035W'	-445	-7	1.57484
'YDR525W-A'	-157.5	7	0.190729
'YGR279C'	210	9	0.286193
'YJR016C'	631	-7.5	0.153166
'YPR008W'	-180.5	-6.5	1.5814
'YGR120C'	-422	18	0.166789
'YIL115C'	-26.5	40.5	0.231289
'YMR269W'	510.5	1.5	0.082382
'YKR092C'	601.5	2.5	-0.000385943
'YJR017C'	-29.5	-2	0.6586
'YBR069C'	-471	5	0.0325364
'YCR082W'	531.5	10.5	0.367823
'YCR083W'	-187	10.5	2.20184
'YIL065C'	102	-7	-0.588341
'YJL030W'	-308	12	-0.349334
'YJL192C'	639	-8	-0.041212
'YKL002W'	86	18.5	1.21432
'YKL003C'	-446	-18.5	-0.669469
'YLR300W'	-311	6.5	0.560724
'YOL141W'	95	7.5	0.93389
'YOL142W'	680.5	7.5	0.220442
'YPR119W'	-303	19	-0.200471
'YLR264W'	756	-11	0.73563
'YMR256C'	116	-1	-0.0098852
'YMR157C'	815.5	29	-0.146139
'YHL026C'	-0.5	-5	-0.349334
'YKL052C'	761	-0.5	-0.735438
'YKL053C-A'	-343	-0.5	1.4081
'YAL024C'	524.5	14.5	-0.583074
'YDR262W'	-264.5	-14	-0.306521
'YNR017W'	-75	-1.5	-0.527671
'YGL162W'	546.5	0	0.982862
'YOL020W'	984.5	-20.5	-0.164336
'YBL078C'	511	-18.5	-0.0564809
'YJL031C'	133	-12	0.324438
'YER056C-A'	248.5	4	0.475253
'YLL045C'	628.5	2	0.820591
'YDR485C'	-264	7	1.00822
'YDR486C'	649	7	-0.0593785
'YBR014C'	891.5	6	0.105232
'YNL064C'	232	4	0.802398
'YKR059W'	156	0	-0.0645193
'YIL064W'	-368	7	-0.401423
'YDR092W'	-289.5	-12.5	-0.226999
'YDR006C'	552.5	4.5	-0.389523
'YFR017C'	232	-37	0.375031
'YML102W'	-213.5	7.5	-0.121306
'YML103C'	-474	-7.5	-0.587085
'YKL067W'	-425.5	-1.5	0.421725
'YAR042W'	-336.5	-15	-0.376002
'YBR258C'	-22	4	-0.212411
'YLR094C'	751	-9.5	1.61533
'YMR002W'	413.5	-8	1.07162
'YCR051W'	-280	-9	0.269576
'YBR267W'	856	14	-1.20403
'YHR050W'	202	2.5	-0.129656
'YLR112W'	194	27.5	-0.523364
'YLR307W'	-213	-8	0.149972
'YOL115W'	151	-3	0.521595
'YBR149W'	-264.5	4.5	0.58724
'YOR349W'	-313	-4	0.574138
'YPL032C'	-394	-5	-0.202129
'YMR244C-A'	-242	13.5	0.637727
'YNR003C'	134	-5	0.593263
'YNR004W'	-306	5	0.0753983
'YGR072W'	231	-16	0.296382
'YCR079W'	-326	-15.5	-0.0472559
'YCR077C'	114.5	15.5	0.270454
'YEL024W'	950.5	-15.5	1.02551
'YLR264C-A'	-543	-2.5	-0.0625626
'YBR201C-A'	353.5	-19.5	0.606511
'YLR143W'	-139.5	-21	0.296382
'YER120W'	183	-6.5	0.0457731
'YCL058W-A'	544	4.5	0.820591
'YCL011C'	135	1.5	1.00905
'YDL136W'	-391.5	-1.5	0.162778
'YGL116W'	-194	-32	0.907006
'YPL249C-A'	-198	-3.5	1.45042
'YCL057C-A'	151	-4.5	2.29119
'YHR089C'	419	-8.5	-0.241735
'YGR071C'	-466	16	-0.399783
'YJL139C'	-293.5	16.5	1.03025
'YJR145C'	-263	2	1.84552
'YOR216C'	410.5	22.5	0.0478131
'YLR264C-A'	346	2.5	1.40173
'YER004W'	541	-6.5	1.25231
'YER005W'	-457	-6.5	1.03697
'YOR053W'	410	-1	-0.399783
'YBR201W'	957.5	19.5	-0.241735
'YDR377W'	560	-21.5	2.33551
'YDR378C'	505.5	21.5	0.193656
'YHR010W'	-480.5	26.5	0.327467
'YKL121W'	7	-18	0.346187
'YLR014C'	-55.5	9	-0.290918
'YLR015W'	-174	-9	-0.504612
'YDR408C'	373	4.5	1.46247
'YHR008C'	-378.5	-0.5	0.634302
'YGL178W'	675.5	-2	1.07293
'YHR178W'	-263.5	6	-0.272166
'YIR024C'	157	-6.5	0.656176
'YIR025W'	-351	6.5	1.01908
'YDR006C'	853.5	-12.5	0.454175
'YKL145W'	6.5	-6.5	-0.0225239
'YNL289W'	-182.5	-2	-0.317947
'YCR020C-A'	357.5	-12	0.407395
'YGR197C'	147.5	-1	-0.330072
'YBL076C'	-360.5	2	1.18453
'YLR073C'	882	-3	0.637727
'YKL117W'	505	-9	0.953944
'YPL112C'	79	-5.5	0.73169
'YLL013C'	55	-3.5	0.358068
'YIL034C'	-290	4	1.38709
'YDR382W'	205	1	0.606611
'YGR024C'	583	46	-0.0455535
'YGR080W'	-562.5	-8	0.312197
'YGL120C'	408	5.5	0.668519
'YEL036C'	539	-12.5	0.940473
'YNL301C'	-8.5	-29	0.637727
'YLR393W'	848	-0.5	0.391633
'YPR183W'	502	5.5	0.778828
'YDR374C'	-128	-12	-0.463894
'YHR010W'	646.5	-21	0.980699
'YHR011W'	180.5	-30.5	-0.0538784
'YLR264W'	445	10	1.05823
'YFR031C-A'	-530.5	10	-0.0686432
'YDR374W-A'	-275.5	12	0.544578
'YBR020W'	787	-20	0.0863627
'YGR090W'	-14.5	-1	0.626855
'YGR177C'	-370	-8.5	-0.0177282
'YKL061W'	-434	13.5	-0.000748402
'YKL198C'	400	7	-0.0177282
'YCL036W'	272	-5.5	-0.000748402
'YCL034W'	513	-2	0.175922
'YEL013W'	732.5	-7.5	0.579893
'YEL020W-A'	914	-9	-0.123352
'YDR044W'	6	10	-0.349334
'YKR048C'	-304	-2.5	-0.190637
'YKR049C'	286.5	-2.5	0.579893
'YAL020C'	467	1	-0.123352
'YGL090W'	836.5	19	-0.349334
'YMR108W'	839.5	-14.5	-0.190637
'YOL014W'	613.5	-21	-0.65099
'YGR074W'	-293	13	0.0236524
'YGR161W-C'	805.5	26	-0.0803992
'YJL148W'	702	-8	-0.0122993
'YLL046C'	200	15	0.323247
'YOR234C'	-361.5	7	-0.0999748
'YHR135C'	53	3	-0.709629
'YHR136C'	843	3	-0.844371
'YPR047W'	850	36	-1.07155
'YJL136C'	-270	1.5	-0.0309728
'YHL025W'	688	-6.5	-0.459517
'YER035W'	453	1.5	0.0568794
'YMR161W'	529	10	0.383382
'YDR481C'	-469	-20.5	-0.989961
'YDR482C'	119	-20.5	-0.968244
'YCR031C'	-449.5	-7.5	-0.718749
'YER042W'	39	15	0.646561
'YGR052W'	101	-12	-0.075014
'YOR232W'	869	-7.5	0.00700387
'YOR233W'	-218	-7.5	1.03187
'YML073C'	-258	6.5	-0.2794
'YNL123W'	-256	0.5	0.146193
'YLL061W'	336.5	2	-0.550592
'YAL021C'	604.5	-2.5	0.0509495
'YOR369C'	242.5	-5.5	0.502933
'YGL126W'	-174.5	-6	-0.12183
'YGR131W'	-147.5	1	0.792522
'YDR156W'	-222.5	8.5	1.09063
'YEL061C'	-132	-19.5	0.820591
'YNL232W'	187	-6.5	-0.00174127
'YJL159W'	-61.5	-8	0.00237731
'YIL047C'	96	1.5	1.03454
'YDR432W'	199	-1.5	0.406459
'YER154W'	38.5	-0.5	0.247907
'YPL090C'	-364.5	1.5	-0.299409
'YPL112C'	-324	-6.5	0.176294
'YDR483W'	-404	20.5	-0.608448
'YKR042W'	-387.5	-46	-0.387672
'YNR009W'	-260.5	-3	0.299759
'YKL090W'	331	-8.5	0.515314
'YLR022C'	-274.5	35	0.0429832
'YNL115C'	82.5	1	-0.777918
'YLR162W'	23	9	0.210537
'YNR049C'	469	-4.5	-0.857799
'YHL025W'	211	-14	-0.180997
'YLR073C'	-438	11	-0.950785
'YLR074C'	397	11	0.295334
'YJL083W'	303	2	0.694235
'YLL046C'	386	-10	0.0991262
'YDR408C'	237	-9.5	0.950651
'YGL030W'	-60.5	-15.5	-0.604894
'YMR257C'	-119	23	-0.0913785
'YPR122W'	-262.5	-5	-0.412899
'YMR199W'	-331	30	1.55721
'YGL127C'	-30	6	0.749608
'YHL032C'	259.5	-5	0.446683
'YER115C'	396	0.5	0.231477
'YGR056W'	49	-9.5	1.06263
'YNL096C'	-232	-0.5	0.233711
'YGR203W'	-365.5	-9.5	0.39662
'YBL032W'	253.5	2.5	-0.0763158
'YHR141C'	-229.5	-21	1.08852
'YOR369C'	75.5	2	0.361408
'YOR006C'	-48.5	-4.5	-0.530882
'YOR027W'	425	-9.5	1.3497
'YHL020C'	249	-29	1.37153
'YNR018W'	650	-0.5	0.707291
'YNR019W'	-429	-0.5	-0.81882
'YGL163C'	28.5	5	0.341338
'YDR374C'	367	4.5	0.424942
'YGR202C'	152	9.5	0.436161
'YMR255W'	195	-4	-0.0763158
'YMR256C'	904	2.5	0.566834
'YNR017W'	778	-12.5	0.226321
'YHR008C'	385.5	-6.5	0.879847
'YDR232W'	604	3.5	0.167724
'YOL028C'	269.5	38.5	-0.222478
'YAL035W'	330	2	0.0991262
'YDR188W'	519	9	-0.375143
'YCR047C'	233	-3	0.676818
'YLR367W'	-513	7	-0.162097
'YBL011W'	-470	3	-0.369974
'YIL091C'	286	2.5	-0.296482
'YGR209C'	468	5	-0.0925588
'YER019C-A'	932	-0.5	-0.428478
'YJR112W-A'	737.5	8	-0.618424
'YPR199C'	590	-34	-0.554316
'YJR113C'	432	-8	-0.647239
'YFR032C'	643	11	-0.666524
'YFR032C-A'	1120.5	11	0.351105
'YLL018C-A'	-356	7	-0.403374
'YCL039W'	583	8.5	-0.554316
'YPL231W'	521	2	-0.595846
'YMR121C'	96.5	-1.5	-0.428478
'YEL017C-A'	-425.5	-3	-0.0609888
'YHR193C'	298	0.5	-0.889903
'YLR439W'	202	10	-0.349334
'YCR045C'	416	-16	-0.616974
'YGR208W'	894	-5	-0.0472559
'YLR438C-A'	-513.5	-10	-0.172938
'YHR067W'	-511	24.5	0.6159
'YFR031C-A'	421.5	-2.5	0.00871327
'YMR049C'	-281	-29.5	0.0173118
'YPL106C'	-91	-28	0.583552
'YKR038C'	305.5	2.5	0.189915
'YLR348C'	-233	4	0.632351
'YPL229W'	201	2.5	-0.172938
'YDL136W'	-234.5	-22	0.408363
'YDR006C'	-300.5	12	-0.405477
'YIL138C'	438.5	4.5	0.0912383
'YJR016C'	-545	3.5	0.901426
'YJR017C'	279.5	3.5	0.00700387
'YOR147W'	-350	24.5	-0.291387
'YPR168W'	239	-1.5	-1.08927
'YPR169W'	-361	-1.5	-0.139881
'YPL094C'	463	8	0.220442
'YER114C'	20.5	3.5	0.0630488
'YCR037C'	-296	12	-0.892744
'YDR252W'	-261	-5.5	-0.259418
'YEL026W'	67	2	0.673998
'YHR117W'	346	0.5	-0.526793
'YLR213C'	127	3.5	0.739519
'YEL017W'	-267	3	-0.36653
'YCR087C-A'	146	-1.5	0.600562
'YBR199W'	-435	4.5	-0.832029
'YJL042W'	279.5	-6.5	-0.895823
'YIL099W'	201.5	-0.5	-0.256624
'YOR246C'	227	-1.5	-0.164119
'YHR162W'	338	-2.5	-0.194056
'YAL012W'	-266	0	-0.0988899
'YGR175C'	-364	-39	-0.447515
'YAL011W'	-275	14	-0.0955777
'YDR432W'	334	2	-1.25103
'YGR159C'	369.5	8	1.71915
'YBL072C'	-208.5	17.5	0.424558
'YPL139C'	-46	-18.5	-0.282839
'YLR438W'	685.5	1.5	0.424558
'YJL196C'	115.5	-9.5	-0.219274
'YGL010W'	-273.5	8	-1.09408
'YLL011W'	-290	9	-1.44838
'YOR211C'	1064	39.5	0.518691
'YJR113C'	598	-6	0.233451
'YKR066C'	133	5.5	-0.623841
'YGL011C'	-27	-8	-0.609986
'YKR007W'	348	-1.5	-0.739517
'YKR008W'	-431	-1.5	-0.575084
'YNL149C'	755.5	-2.5	1.07169
'YNL151C'	-479	-2.5	2.14534
'YAL013W'	857	1	-0.104222
'YDR254W'	963	-4.5	1.3753
'YIR017C'	797	11	1.28483
'YIL022W'	609	0.5	1.45967
'YER146W'	781	-9	0.885007
'YDL083C'	-262	-2	1.52934
'YDR007W'	-177	-12	1.18841
'YIL068C'	589	5	0.391146
'YPL143W'	-548.5	-15	0.0305138
'YPL202C'	-429	6	0.168241
'YMR277W'	-321.5	-12.5	0.373731
'YBL010C'	812	-23	0.421725
'YEL060C'	860.5	-3	0.0762725
'YML019W'	-221	7.5	-0.441649
'YOR201C'	800.5	3.5	-0.497919
'YOL116W'	447	1.5	0.125824
'YIL033C'	684	4	0.622651
'YPR183W'	349	1.5	0.305591
'YHR025W'	351.5	-2.5	2.41222
'YHL011C'	-464.5	7.5	0.351105
'YOR322C'	711	18	0.368895
'YLL010C'	446	5	0.197615
'YGR248W'	152	-13.5	-0.497919
'YDL181W'	-372	-2	2.41222
'YFL022C'	255.5	-2.5	-1.08814
'YKL098W'	517.5	-14	0.473788
'YAL012W'	570	-2.5	0.212545
'YDR153C'	-448.5	2	-1.13483
'YDR155C'	581	2	0.371512
'YIR016W'	692	-11	-0.139881
'YBR023C'	191.5	2.5	0.222208
'YKR067W'	624.5	-8	0.566834
'YJR152W'	287	9	0.560724
'YJL159W'	125.5	8.5	1.08172
'YIL047C'	574	3	0.195827
'YBR067C'	-454.5	-1.5	0.550139
'YCR083W'	548	6	-0.847936
'YDR231C'	349	-2.5	-0.481785
'YDR320C'	-237	-7.5	0.106196
'YDR321W'	-322	7.5	-0.349334
'YER034W'	51	-4.5	-0.856938
'YOR234C'	404.5	-3	0.550139
'YDR320C-A'	160	-7.5	0.15605
'YIR016W'	352	1.5	1.068
'YCR084C'	757	-3	0.96464
'YBR006W'	730	6	0.157361
'YKL086W'	125	2.5	0.222208
'YDL014W'	452.5	-7	0.96464
'YAR027W'	-368	-5.5	0.157361
'YGR271W'	351	27	0.222208
'YDR054C'	-165	12	0.31259
'YOR092W'	-365	-9	1.64997
'YBR198C'	99	-4.5	1.52641
'YDR335W'	-177	14.5	0.323371
'YFR025C'	737	5.5	-0.726897
'YLR117C'	1079	17	-0.582114
'YDL117W'	1095	2.5	0.554639
'YDR155C'	-315	-8.5	0.264483
'YLR130C'	167	3.5	-0.335286
'YLR448W'	933	-14.5	0.222035
'YPR183W'	645	1	-1.12694
'YPR184W'	-292	1	-0.789907
'YIL160C'	760	-11	0.0211568
'YOR006C'	427.5	5	0.290223
'YHR008C'	853.5	26	-0.64479
'YJR112W-A'	571.5	6	0.362863
'YPL049C'	-275.5	5.5	-0.390913
'YLL023C'	-305	1.5	-0.591152
'YNL119W'	-223	-11.5	0.256613
'YHR082C'	-424	-7.5	-0.322061
'YKL085W'	573	-7.5	-0.412161
'YBR268W'	194	-8	0.383382
'YNR009W'	-437.5	-1	-0.64479
'YOR085W'	59	3	0.312321
'YCR063W'	450	-11.5	-0.507336
'YCR065W'	-394.5	-11.5	-1.28473
'YJR015W'	361	-17	0.211583
'YCR045C'	-510	5	1.74783
'YCR046C'	303	5	1.83844
'YOL033W'	355.5	8	-0.128887
'YGL035C'	-356	-14	-0.060658
'YGR030C'	159	-29.5	1.48987
'YIL101C'	-166	-6	0.283934
'YJR106W'	904	19.5	-0.412899
'YNL146W'	-20	-21.5	0.982023
'YNL147W'	165	-21.5	0.447718
'YNL148C'	-484	21.5	-0.196255
'YNL146C-A'	425	21.5	-0.417721
'YER074W-A'	221	6.5	-0.328334
'YDL169C'	441	20.5	-0.104222
'YBR247C'	-516	-30	-0.107748
'YMR042W'	414.5	5	-0.131429
'YJL078C'	150	-2.5	-0.183671
'YCR077C'	449.5	3.5	-0.0787327
'YPL048W'	-287.5	-5.5	0.936618
'YJL063C'	295.5	1	0.567645
'YER155C'	110.5	-9	0.353506
'YKR067W'	441.5	-2	-0.323055
'YMR182W-A'	63	22	-0.0373278
'YLR180W'	166.5	-5.5	1.25098
'YKL062W'	-370	0.5	-0.349334
'YOL052C'	-153	1.5	-0.668403
'YOR085W'	-419	-6.5	-0.71261
'YGL013C'	12.5	-0.5	0.147342
'YDR462W'	182	-5	-1.59387
'YDR463W'	-547	-5	-1.00356
'YDL173W'	-219	-5.5	-1.48398
'YDL174C'	-411	5.5	-1.55815
'YGR233C'	-282	-31	-0.442045
'YLR011W'	736	-1.5	-0.826656
'YLR012C'	546	1.5	1.35468
'YLR183C'	-497.5	0.5	0.477517
'YNL121C'	-290	11.5	0.0192619
'YBR120C'	-351.5	-7.5	0.459695
'YGR122W'	-339.5	38	0.144983
'YHL048W'	26	-3	-0.0479797
'YKL198C'	209	-3.5	-0.047102
'YGR186W'	10	-4.5	0.406459
'YDR461C-A'	-513	5	-0.149828
'YHR020W'	340	-14.5	0.0483127
'YLR446W'	-325	-24.5	0.153166
'YPR100W'	700	15.5	-0.047102
'YPR101W'	-9	15.5	-0.0157033
'YNR011C'	324	-5.5	0.15724
'YPL111W'	539	27.5	0.451303
'YIL108W'	861	-2.5	0.0502732
'YMR297W'	718.5	4.5	1.00822
'YMR038C'	139	-3	-0.744983
'YLR162W'	273	4	0.0634712
'YHR115C'	167	16	1.00822
'YLL028W'	349.5	5	-0.744983
'YOR056C'	698	21	0.0634712
'YGR185C'	-326.5	4.5	0.233672
'YAL021C'	123.5	1.5	-0.585263
'YOR084W'	444	9	1.00647
'YGL025C'	622.5	8.5	-0.104222
'YOR301W'	817.5	-3	-0.753565
'YBL007C'	419.5	-7.5	0.259183
'YBR042C'	486.5	22.5	0.678422
'YEL039C'	532	35.5	-0.097355
'YBR048W'	-353.5	13	-0.823611
'YOR145C'	-40.5	-24.5	-0.592788
'YGL090W'	-382.5	15	1.19256
'YGL091C'	83	-15	0.206773
'YLR237W'	-81	3.5	0.0043027
'YNL209W'	-510	-17.5	0.486496
'YIR035C'	233	6.5	-0.0218143
'YGR156W'	64	-4	-0.299409
'YJR113C'	104	-4	-1.0986
'YHR010W'	16.5	11.5	-0.180997
'YOR341W'	104.5	6.5	0.120151
'YER116C'	395	3	-0.592788
'YBL105C'	-79	1	1.19256
'YBR017C'	757	-8	-0.540277
'YML080W'	610	14	-1.49135
'YKL052C'	158	-6.5	0.424558
'YDR022C'	-246	4.5	-1.0986
'YDR427W'	-285	1.5	-0.180997
'YMR052W'	613	9	-0.264942
'YMR143W'	26.5	41	0.506543
'YOR252W'	512	12.5	0.295334
'YOR253W'	-206	12.5	0.31809
'YGR031W'	-287.5	29.5	-0.14229
'YLR065C'	-452	-7.5	0.780241
'YLR066W'	222.5	7.5	-0.0297928
'YLR226W'	212	-19	-0.680159
'YNL015W'	942.5	-10.5	-0.237441
'YNL305C'	283	5	0.715045
'YHR070W'	673	-7	0.772656
'YHR116W'	-553	-16	0.757581
'YBR020W'	-92	-1	-0.441257
'YFR037C'	-303	2.5	0.315682
'YHR057C'	-408.5	-1	0.493565
'YHR058C'	633	-1	-0.111088
'YIL057C'	-530	19	0.539476
'YKL061W'	-207	-11.5	0.985085
'YNL096C'	657	0	0.812304
'YDR073W'	-298	-3	-0.255007
'YCL048W'	-462	8	-0.0430878
'YCL048W-A'	239	8	-0.385494
'YNL021W'	682.5	1.5	-0.23279
'YGL209W'	-440	-3	-0.331049
'YBR039W'	-340	-16	1.86153
'YFR038W'	45	-2.5	1.16426
'YER122C'	557	5	0.147219
'YDL072C'	383.5	-7	0.156477
'YNL243W'	720.5	-0.5	0.473788
'YGL041W-A'	847	3.5	-0.331049
'YDL086W'	-435	4	-0.23279
'YPL048W'	181.5	-11	0.271698
'YDL133W'	760.5	16	0.262569
'YDR350C'	-525	8.5	1.34291
'YDR351W'	580	-9	0.663963
'YIL002C'	-252	10	-0.106584
'YMR276W'	324	38	1.0657
'YPL135W'	390	5	-0.397914
'YMR121C'	420.5	15.5	-0.0604739
'YEL046C'	321	-2.5	0.198693
'YDL087C'	-23	-4	-0.349334
'YAL031C'	105	21.5	-0.0476786
'YHR087W'	780	-12.5	0.344239
'YHR088W'	53	-12.5	0.113144
'YKL156W'	-327	-46	0.687406
'YOR337W'	-191	-16.5	0.136593
'YKL105C'	299.5	-2.5	-0.00694205
'YLR067C'	-365	3	0.12388
'YLR068W'	71	-3	0.679498
'YMR182C'	-442	-22	-1.10898
'YGL078C'	-66	9	0.399253
'YIL038C'	-257	5.5	0.16115
'YIL001W'	-173	-10	0.000852103
'YCL033C'	925	-20	-0.157969
'YBR220C'	1072	13.5	0.85948
'YDL232W'	-428.5	-4.5	-0.00253149
'YFR024C-A'	459	4.5	-0.660795
'YLR378C'	112.5	3	1.31852
'YIL160C'	220	3	-0.540277
'YGR028W'	-342	5.5	-0.726897
'YGR234W'	620.5	32.5	0.0188169
'YOR204W'	214	-4	-0.407751
'YKR048C'	-462	-3	-0.250345
'YKR049C'	128.5	-3	0.0188169
'YFR051C'	610	12	-0.726897
'YCL043C'	66	0	-0.609986
'YML028W'	519	3.5	-0.138126
'YDR033W'	785	6	0.18484
'YLR354C'	-425	4.5	-0.258948
'YMR303C'	444	-1	-0.510397
'YOR350C'	-270	-4.5	-0.538605
'YPL228W'	938.5	7.5	0.6923
'YPL252C'	246	-2.5	-0.522527
'YLR417W'	865	-12	-1.0582
'YIL125W'	981	-5	-0.631642
'YLR061W'	-396.5	-2	-0.118802
'YOR341W'	-178.5	1	0.222208
'YLR220W'	-415	-4	-0.441257
'YBR268W'	-390	-9.5	-0.946575
'YNL030W'	-327	-6.5	-0.379454
'YNL309W'	450	-2	0.829372
'YHR070W'	975	5	0.351105
'YLR071C'	130	2.5	0.45121
'YOR054C'	324	-13	0.297785
'YIL093C'	719	-0.5	-0.305212
'YIL094C'	-433.5	-0.5	0.315245
'YBR231C'	787	1	0.753351
'YLR072W'	-426	-2.5	-0.312992
'YCR084C'	424	7	-0.4401
'YCL034W'	662	20	-0.135739
'YPR159W'	287	-10.5	-0.159231
'YML113W'	240	-4	0.77104
'YKL030W'	529	1	-0.513828
'YMR083W'	682	2.5	-0.272166
'YFR032C'	805	-14.5	-0.759097
'YAL023C'	59	1.5	-0.495185
'YLR120C'	-172.5	2	0.266002
'YLR363C'	-79	-24	-0.857799
'YLR363W-A'	-239.5	24	0.130659
'YOR181W'	1134.5	4	0.617057
'YHR036W'	337	0.5	-0.14229
'YAL012W'	732	5	-0.549104
'YER063W'	727	-19.5	0.565324
'YAL022C'	608	0	-0.857799
'YHR196W'	65	-3	0.266002
'YER065C'	503	3.5	0.0912383
'YDR363W'	1014	22.5	0.232542
'YKR004C'	167.5	-67.5	0.0325364
'YBL052C'	717.5	-33	-0.791508
'YDR153C'	833.5	-26	-0.23447
'YLR001C'	-315	1.5	-0.591152
'YLR027C'	-351	23	0.0258773
'YKR050W'	1008	5.5	0.442861
'YDR517W'	-142	-4	0.573261
'YBL099W'	1050	-2.5	0.0429832
'YBR156C'	117	5.5	-0.349334
'YML029W'	-313	-4	-0.568344
'YML030W'	500	-4	-0.0671324
'YGR210C'	43.5	0	-0.122265
'YGL040C'	665	-3.5	0.0429832
'YGL025C'	-440.5	7	0.573261
'YGR211W'	-489	0	1.31018
'YAL012W'	-432	-1.5	0.0806536
'YKL198C'	835	-0.5	-0.201691
'YKR048C'	142	-3	0.525135
'YKR049C'	732.5	-3	-0.510397
'YGL122C'	589.5	8	-0.707382
'YDR516C'	-497	4	-1.2699
'YAL058W'	919	5.5	1.57228
'YFR051C'	775	-1.5	0.431196
'YPL274W'	342	24.5	-0.272983
'YJL117W'	-251	-1	-0.291573
'YJL118W'	477	-1	0.666968
'YBR125C'	310	-18.5	0.0529922
'YGR276C'	-271	2	0.070569
'YGR277C'	810	2	0.588644
'YGR147C'	-515.5	3	0.431196
'YOR083W'	795	-3.5	-0.0594843
'YOR084W'	-253	-3.5	-0.982217
'YML065W'	772.5	-5.5	0.345075
'YBR046C'	-491.5	32.5	-0.657457
'YBR047W'	187	-32.5	-0.53994
'YCR033W'	-193	35	0.204006
'YIL116W'	-16.5	-7	-0.747094
'YLR033W'	-241.5	12	0.465363
'YJL119C'	-207	1	0.677501
'YNR045W'	456	-1.5	-0.0100241
'YFL016C'	300	-1	0.380018
'YNL064C'	387	21	0.554639
'YIL155C'	257	-1	0.656247
'YER146W'	177	-1.5	0.428273
'YBR193C'	790	43.5	-0.747094
'YDL193W'	365.5	-3.5	0.144689
'YJL016W'	301.5	-31.5	0.00871327
'YKR059W'	-350	6	-0.0570126
'YKR094C'	-33	-8	0.757581
'YNL242W'	-57	-17	1.00288
'YOR210W'	243	-13.5	-0.0378732
'YPL195W'	281	14.5	-0.481785
'YIR035C'	402	-7	-0.291849
'YHL031C'	460	-2.5	-0.0787327
'YDR484W'	995	-3.5	0.13336
'YPL048W'	731.5	-1.5	-0.287407
'YDR110W'	380	29.5	-0.492292
'YDR188W'	348	0	-0.153547
'YIR005W'	-132.5	-10	-0.986764
'YOR340C'	-493	-1	-0.015151
'YLR258W'	-164	2.5	-0.979053
'YPL066W'	-257	-18	-1.18222
'YCR073W-A'	339	0.5	-0.479395
'YER017C'	-356	34	0.264483
'YER018C'	479.5	34	-0.986764
'YER159C'	963	-10	-0.117388
'YGL078C'	110	-4	-0.188511
'YML064C'	440	-22.5	-0.0935731
'YNL158W'	-533	1	-0.441257
'YPR163C'	699	12	-0.0321441
'YDR318W'	318	-8	0.855024
'YHR196W'	832	-8	-0.135739
'YDR247W'	403.5	14.5	1.43621
'YDR507C'	-469	2.5	-0.235077
'YLR432W'	-58	12	0.0486653
'YCL048W-A'	-90	4	-0.60611
'YJL159W'	948.5	0.5	-0.590653
'YCL039W'	918	-6	-0.135739
'YKL146W'	657.5	-11	0.92152
'YML123C'	-384	-1	0.280022
'YCL009C'	-40	8.5	0.770344
'YDR389W'	-31	-5	-0.0763158
'YBR057C'	553	10	-0.422957
'YHR141C'	429.5	8.5	0.101143
'YOL006C'	219	4.5	-0.518263
'YHR056C'	110	5	0.780357
'YAR042W'	781.5	-9	0.65632
'YAL013W'	701	-2	0.303171
'YEL058W'	214.5	1.5	0.755535
'YBL007C'	576.5	-2.5	-0.2127
'YLR399C'	220	10	-0.0562873
'YBL093C'	-475	-7.5	0.0991262
'YDL084W'	836	3.5	0.351105
'YPR192W'	405	2	-0.43627
'YCR095C'	-322	9.5	-0.415222
'YDR043C'	-396	4.5	-0.145801
'YER017C'	-77	-4.5	-0.0438317
'YER018C'	758.5	-4.5	-1.13718
'YGL232W'	163	19.5	0.930774
'YIL071C'	286.5	6	1.36948
'YLR418C'	-356	-22.5	0.644692
'YLR419W'	-17	22.5	-0.315703
'YDR238C'	132.5	-9.5	-0.278151
'YDL170W'	228	0.5	0.97641
'YGR078C'	256	3.5	-0.168004
'YCL024W'	533.5	2	1.76614
'YMR182C'	605	5	1.12273
'YCR047C'	89	-6.5	-0.0372764
'YFR034C'	137.5	-2	-0.799137
'YER146W'	613	-6.5	-0.776006
'YIR035C'	-384	-16.5	0.749156
'YLR371W'	1000.5	21	-0.594447
'YMR162C'	-174.5	-11	-0.0645779
'YER137C'	-371.5	-12.5	0.105232
'YBR230W-A'	460	-2	-0.574041
'YDL087C'	130	-2.5	-0.0460876
'YCR048W'	-461	6.5	0.636249
'YFR036W'	678	-8.5	2.03382
'YGL126W'	335.5	-10.5	-0.262573
'YLR178C'	535.5	2.5	0.475253
'YIL121W'	330	26	0.486035
'YGR009C'	584	8.5	-0.21313
'YDL042C'	149	-0.5	0.716755
'YNL072W'	584.5	-5	-0.307993
'YJL158C'	41	-6.5	2.17992
'YPL274W'	190	-6.5	1.45802
'YDR525W-A'	221.5	1	-0.0819544
'YKL047W'	55.5	-7	-0.21313
'YKL048C'	-391	7	0.701292
'YDR525W-A'	713.5	-3.5	0.859733
'YBL107C'	863	18.5	0.0799171
'YDL200C'	163	-22	-0.139881
'YDR540C'	-269	-7	-0.21313
'YNL151C'	285	-11	-0.132305
'YCR045C'	594	-2.5	-0.43627
'YNL031C'	-378.5	6.5	-0.563092
'YKL151C'	909.5	13	-0.0220727
'YNR015W'	4	2.5	-0.175305
'YEL046C'	72	-11	0.160723
'YJR104C'	-296	1	-0.0229048
'YJR105W'	-301	-1	-1.07772
'YFR016C'	-343	8	-0.128887
'YGL127C'	-540	10.5	-0.0154335
'YDL121C'	661	-5.5	-0.616714
'YIL109C'	251	2	-0.072106
'YNR014W'	330.5	13	0.121216
'YOR358W'	647	-7.5	0.555788
'YPR182W'	210	1.5	-1.09895
'YPR183W'	-405	1.5	-0.0339293
'YGR280C'	452	8	-0.102352
'YDR458C'	282	-6.5	0.95455
'YNL159C'	282	-1	-0.445641
'YIL155C'	586	7.5	0.444452
'YBR194W'	556	-4.5	0.781179
'YIL048W'	916	34	0.730547
'YMR088C'	213	-29	-0.889903
'YPL160W'	532	-3.5	0.877788
'YDL043C'	948	-31	-0.662834
'YDL044C'	-243	-31	-0.00694205
'YDR255C'	162.5	-18.5	0.187534
'YGL059W'	343	6.5	0.183161
'YLR375W'	195	1	0.563203
'YJL194W'	485.5	-5.5	-1.5754
'YFR032C'	119	-3	0.103633
'YFR032C-A'	596.5	-3	-0.437871
'YDR091C'	-38	-7.5	0.525135
'YFL048C'	773	38.5	0.71264
'YLR135W'	522.5	2.5	-0.0677639
'YFL033C'	135.5	2.5	-0.349334
'YPL067C'	42.5	18	1.46692
'YDR399W'	-396	11.5	-0.113846
'YKL064W'	380	6	-0.394849
'YBL011W'	445	2.5	0.136879
'YMR247W-A'	762	-7.5	-0.36653
'YJL065C'	143	0.5	1.08017
'YBR126C'	-331	11	-0.397589
'YOR223W'	693	-7	-0.299409
'YHR206W'	659.5	-10.5	0.525135
'YDL057W'	649	-8.5	0.382177
'YOL135C'	566	0.5	0.0738772
'YCL028W'	376	3.5	0.0609497
'YBR191W'	-180.5	11	-0.369456
'YDL083C'	-24	-1	1.03314
'YHR042W'	205	-4.5	-0.698996
'YGL068W'	393	-5	-0.81882
'YLR373C'	-545	-1	0.486496
'YOL026C'	132.5	-1	-0.633127
'YOL027C'	-496	-0.5	-0.556209
'YOR023C'	685	6.5	-0.228705
'YLL038C'	620	-11.5	-0.317202
'YEL017W'	811	-24.5	-0.0471753
'YOL077W-A'	201	-10	-0.930317
'YNL131W'	-198	5	-0.104222
'YEL032W'	877.5	0	-0.0189446
'YBR268W'	332	3	-0.556209
'YBR269C'	893	-3	-0.228705
'YDR148C'	414	4.5	-0.317202
'YLR120C'	381.5	10.5	-0.0471753
'YNL188W'	-14	12.5	-0.463894
'YGR136W'	351.5	1	0.00199476
'YIL153W'	-389	4.5	-0.272166
'YEL038W'	563.5	2	-0.118627
'YDR429C'	445	1	-0.844371
'YOR224C'	760	7	-0.305212
'YGR162W'	815.5	17.5	1.45802
'YCL058W-A'	203	0.5	0.132006
'YNL016W'	278	-2	1.52371
'YPL127C'	298.5	0.5	-0.455203
'YBR252W'	180	2	-0.081401
'YBR253W'	-419	2	-0.832029
'YDR156W'	209.5	3	0.844497
'YNL246W'	587	0	0.213433
'YCL035C'	925	3	-1.18671
'YGR031W'	1012.5	0.5	0.739323
'YBR187W'	259	-11	0.0738772
'YOR077W'	-432	-1.5	0.126399
'YLR194C'	257	28	1.3549
'YGL058W'	556.5	5.5	-0.737716
'YBL086C'	83	1	-0.130989
'YFL022C'	908.5	2	-1.14513
'YML010W'	872.5	-2.5	-1.54489
'YCR059C'	301	0	0.0563045
'YDL233W'	379.5	-5	-0.479395
'YMR244C-A'	1011	-2.5	0.965422
'YIL046W'	292.5	9.5	-0.243981
'YAL039C'	94	-9.5	0.428273
'YPR093C'	597	3	-0.669469
'YAR042W'	465.5	-4	-0.371912
'YPL234C'	284	5	-0.760965
'YBL092W'	-1.5	7.5	-0.253757
'YDL097C'	278.5	-5.5	0.612684
'YDR108W'	909	5.5	1.37649
'YDR177W'	75.5	-36	0.0806536
'YEL048C'	-313	-3	1.41381
'YFR049W'	984.5	2.5	0.220831
'YGL123W'	867	-1.5	0.351105
'YGL167C'	-109	6	1.56912
'YGR026W'	162	-18.5	-0.77972
'YJR021C'	144	-41	0.536798
'YJR022W'	-305.5	41	0.331345
'YML022W'	475	-9.5	1.45504
'YNL243W'	870.5	14	0.827993
'YOL123W'	372	-1	-1.41419
'YOR187W'	296.5	1.5	0.151756
'YBL078C'	671	-7.5	0.264483
'YCL059C'	-454	-0.5	0.120151
'YDR016C'	-344	-8	-0.487718
'YDR405W'	687	-1.5	-0.0485802
'YER116C'	-380	0	0.410859
'YGR241C'	443	10.5	-0.176142
'YHR116W'	368	1	-0.487718
'YHR117W'	-272	1	0.217013
'YIL090W'	444	-22.5	0.19477
'YIL156W'	813.5	1	0.76356
'YJL177W'	-431.5	-38.5	-0.111088
'YJR084W'	688	0.5	-0.927508
'YML035C'	-206	11	0.999815
'YML041C'	-301	24	0.0478131
'YMR033W'	-384	21.5	-0.712925
'YMR277W'	-490.5	-11.5	-1.39996
'YOL086C'	-117.5	5.5	-0.591152
'YOR084W'	583	22.5	-0.0632832
'YOR373W'	543	10.5	-0.198917
'YPL228W'	-430.5	-16	0.18484
'YPL229W'	685	-16.5	-0.69355
'YCL057C-A'	492	-0.5	-0.689027
'YLR025W'	565	1.5	1.64371
'YML059C'	439.5	8	-1.08927
'YCR060W'	-532.5	0	-1.4224
'YBL101C'	248.5	6.5	-0.349334
'YLR350W'	288.5	-4.5	0.739323
'YLR390W-A'	361.5	8	0.326776
'YOR229W'	407	-4.5	-0.394564
'YHR190W'	229	-10.5	-0.441257
'YAL034C'	946	-7.5	-1.93808
'YIL160C'	-450	1.5	0.101143
'YHR073W'	83	-7	0.272861
'YHR072W-A'	931	-7	0.0207158
'YGL172W'	522.5	-2	0.399253
'YIL154C'	168	-4.5	0.519705
'YIL101C'	137	19.5	-0.0728166
'YBR089C-A'	627	2	1.50628
'YOR084W'	144	4	0.18375
'YBR263W'	-322	-5	-0.184086
'YLR314C'	109	-3	0.115788
'YHR098C'	425	6	-0.317202
'YML064C'	-466	14	-0.814125
'YNR013C'	271.5	-1	-0.216131
'YPL134C'	298	29.5	0.130094
'YEL059C-A'	119.5	-7	-0.327769
'YHL006C'	304	5	-0.159913
'YDR441C'	333.5	11.5	0.685855
'YHR146W'	353	-1.5	0.140788
'YKL059C'	912.5	7	-0.155872
'YDR088C'	129.5	6	-0.751661
'YIR034C'	421	1	0.412261
'YML031W'	860	-2	0.433679
'YGR185C'	588.5	17.5	0.232331
'YIR023W'	870.5	-9	0.0548965
'YOL086W-A'	686	-2	-0.174095
'YNL045W'	113	18	0.794502
'YNL046W'	510	18	0.464253
'YBL063W'	4	-1	0.367823
'YER019W'	1077.5	-4.5	-1.38452
'YHR092C'	-399	10.5	0.464253
'YBR261C'	-386	5	0.740864
'YBR262C'	124	5	-0.234267
'YCR045C'	910	-5.5	-0.230429
'YOR383C'	175	12.5	0.150353
'YFR034C'	290.5	2.5	1.01745
'YFR017C'	387	2	1.01745
'YER110C'	331	14.5	-0.459517
'YIL096C'	618	34.5	-0.113846
'YKL210W'	841.5	-6	0.0350953
'YGL194C-A'	-535	15.5	-0.659356
'YPL218W'	-408	-0.5	1.72044
'YCR075W-A'	377	4	-0.243206
'YPL049C'	149.5	-4.5	0.712066
'YCR057C'	-367	5	-0.255007
'YCR059C'	635	5	0.540665
'YOR374W'	287.5	35.5	0.461048
'YOR083W'	948	-1.5	-1.33579
'YOR084W'	-100	-1.5	-0.391895
'YKL082C'	120	-6	-0.590792
'YPR035W'	951.5	-5.5	-1.01435
'YKL183W'	373	2	-0.141092
'YKL172W'	341.5	5	-1.08814
'YKL032C'	174	13	-0.262573
'YCR084C'	287	4	0.673998
'YHR032W'	647	-23	0.81763
'YOR010C'	231	-11.5	1.09198
'YOL086C'	708.5	2	-0.349334
'YKL030W'	682	13.5	-1.03802
'YIL149C'	317	21	1.09198
'YML059C'	-393.5	-18.5	0.153166
'YML058W-A'	-137	18.5	0.440167
'YGL231C'	650.5	3.5	0.417689
'YGL232W'	999	-3.5	0.170594
'YGR024C'	-312	-4	-0.159231
'YKR071C'	765	26.5	0.467543
'YBR127C'	-332	0	0.153166
'YBR128C'	961	0	1.03894
'YHR183W'	216	-4	-0.422583
'YMR226C'	290.5	-11.5	0.492786
'YNL240C'	588	-2	1.08231
'YFL030W'	780	-9.5	2.17625
'YNL245C'	661	0	0.343378
'YGR085C'	536	5.5	0.64047
'YMR033W'	926	-27.5	-0.810561
'YDL192W'	-340.5	0	-0.433726
'YJR117W'	-152.5	-19.5	-0.130191
'YOR124C'	-121	0.5	-0.317202
'YFL016C'	446	9	0.288096
'YIL133C'	734.5	5	0.656176
'YHR161C'	-383	-48	0.302966
'YHR006W'	412	-1.5	0.780241
'YMR310C'	-488	2	1.03014
'YMR311C'	446	2	0.483948
'YCR076C'	641	-4	0.566834
'YNL138W'	823	-1	0.541041
'YBL099W'	607	4.5	0.338143
'YIL155C'	100	12	0.082382
'YDR517W'	784	7.5	-0.103291
'YIL061C'	774.5	6.5	-2.20081
'YIL062C'	-322.5	6.5	1.64371
'YOR161C'	-28	14	-0.69074
'YDL053C'	141.5	2	-0.389523
'YNL071W'	668	0.5	-0.190637
'YPR182W'	819	-5.5	0.60692
'YPR183W'	204	-5.5	-1.75584
'YDL143W'	357.5	3	-1.08857
'YOR259C'	-500	8	1.29008
'YAL027W'	269	-6	1.63725
'YOR060C'	-305	-7.5	-0.639372
'YLR019W'	578	2	-0.318572
'YFL054C'	553	-2.5	0.621006
'YKR092C'	118.5	-1.5	1.99052
'YDR368W'	568	-7	-0.00882473
'YEL044W'	-155	-3	-0.446851
'YMR194C-B'	-264	4	0.310916
'YDL082W'	263.5	-2	0.636452
'YER154W'	369.5	-0.5	0.489245
'YML063W'	-200.5	-4.5	0.132006
'YAL035W'	625	1	0.0912383
'YPL189C-A'	65	-4	0.0609497
'YJR088C'	-47	8.5	-0.49923
'YLR048W'	45	3.5	-0.7005
'YGR161C'	68	-9.5	-0.154078
'YKL035W'	-453	4	-0.2794
'YBR188C'	406	8.5	0.426656
'YAL011W'	-422	3	1.73069
'YNL202W'	419	-10.5	-1.2238
'YGL139W'	1041.5	13.5	0.075551
'YDR104C'	-486	2	0.315682
'YDR120C'	-283	24	-1.06393
'YDR121W'	101	-24	-0.250254
'YDR439W'	150	-8.5	0.0746364
'YER124C'	-147	4.5	-0.180405
'YKL017C'	872	-40.5	-0.982971
'YMR197C'	624	14	0.951325
'YER138W-A'	773	-6.5	-0.255007
'YCL049C'	975	-4.5	-0.474141
'YMR012W'	-100	-32.5	0.0211568
'YMR019W'	-338	5.5	0.978296
'YGL244W'	526	-0.5	-0.131429
'YOR113W'	591	-1	1.04597
'YPR174C'	127	-10	0.00700387
'YFR025C'	590	-14.5	-0.889903
'YLL019C'	855	6	-0.727334
'YCR045C'	741	-4.5	-0.450263
'YKR019C'	577	4	0.507658
'YOR065W'	710	-4.5	-0.540277
'YAL042W'	354.5	1.5	-0.431173
'YCR048W'	208	-1	-0.285769
'YCR079W'	592	8	-0.49923
'YJL076W'	517	16.5	-0.600142
'YLR176C'	381	-0.5	-0.74807
'YDL144C'	669	-3.5	-1.22858
'YDR085C'	-264	8	-0.731205
'YDR086C'	756	8	0.337508
'YOR298W'	180	-0.5	0.275626
'YER158W-A'	-404	10	-0.349334
'YDR228C'	686	4	-0.170997
'YLR204W'	808	7	-0.164459
'YDL123W'	340	-0.5	0.569366
'YKR093W'	223	7.5	0.43872
'YPL232W'	356	5.5	-0.426917
'YBR131W'	664.5	-8.5	-0.0291994
'YKL017C'	487	28	0.191234
'YNL178W'	451	5.5	0.638792
'YER019W'	903.5	0.5	0.0726897
'YMR055C'	142.5	-1	-1.02996
'YJL212C'	230	6	0.248744
'YOR260W'	235.5	-8	0.463538
'YDR180W'	-122	7.5	1.23927
'YCR077C'	-295.5	-2	0.603085
'YBL099W'	251	3	-0.378247
'YDR473C'	246	14	0.657169
'YER002W'	691	6	0.402526
'YER177W'	319.5	-6.5	0.00935239
'YGL241W'	861.5	15.5	0.251439
'YKL172W'	8.5	18	0.976992
'YLR073C'	350	8.5	0.405145
'YPR098C'	635.5	8.5	0.463538
'YDR034W-B'	-357	-2.5	1.23927
'YAR042W'	145.5	0	-0.0448671
'YLL055W'	497	-28.5	0.189193
'YNL247W'	513	-9.5	-0.914397
'YPR018W'	589	2	0.703964
'YDR328C'	-342	-1	1.18866
'YOR140W'	822	6	-0.709629
'YAL061W'	690.5	7	0.619834
'YHR102W'	932	7.5	0.723529
'YHR085W'	203.5	-9	0.115788
'YLL062C'	-154.5	56	0.53902
'YBL069W'	-342	20	0.478111
'YBL071W-A'	386.5	20	0.0865046
'YKL148C'	136	2	-0.699521
'YCR072C'	302	29	-0.0448671
'YCR079W'	84	2	0.189193
'YEL029C'	238	8	0.478111
'YGR283C'	-329	15.5	0.591109
'YMR276W'	786	-12	0.115788
'YOR297C'	-470	0.5	0.590245
'YDR275W'	-182	-9	0.166544
'YML101C'	491	-1.5	-0.192555
'YBR078W'	-227	-10	-0.473782
'YDL110C'	-216	5	1.62929
'YML028W'	-306	-3.5	-0.279625
'YOR138C'	745.5	7	0.701292
'YML057W'	612.5	1	-0.100591
'YML052W'	-253.5	-3	-0.145801
'YNL071W'	-460	-4	-0.445336
'YNL072W'	735.5	-4	-0.445336
'YLR448W'	137	2.5	0.545484
'YDL074C'	574	14	0.0316144
'YDR319C'	278	-45	-0.791508
'YGL039W'	70.5	-21	0.179445
'YGR118W'	-363.5	-4.5	0.449584
'YKL082C'	422	10.5	-0.331049
'YLR276C'	865	12	0.466954
'YNL072W'	217.5	27	-0.445764
'YCR051W'	664	-2	1.64917
'YCR052W'	-57.5	-2	-0.399145
'YAL021C'	-47.5	3	0.787838
'YBL095W'	156	-1	0.205255
'YBL018C'	-30	-16.5	0.149655
'YJL050W'	917.5	-2.5	0.447849
'YKL042W'	507.5	5	-0.691726
'YLR447C'	-455	0	0.0962252
'YNL075W'	106	2	-0.133107
'YNL096C'	280	-9	-0.931307
'YPL067C'	364.5	-29	-0.473425
'YKR095W-A'	-363	-6	0.379047
'YAL010C'	-260	-5	-0.53036
'YLR026C'	546.5	-33	-0.849129
'YJL036W'	-382	-2.5	0.299759
'YMR022W'	467	3	-0.245498
'YNL107W'	398	15.5	-0.383768
'YPR185W'	1101	0	-0.407751
'YLR205C'	561	-7	-0.578816
'YMR251W-A'	-413.5	-3	1.55521
'YDR300C'	580	6.5	0.509803
'YER004W'	368	1	-0.741652
'YKR013W'	-455	-1	0.153166
'YAL061W'	395.5	2	-0.429061
'YKL206C'	925	-2	-0.00419877
'YNL053W'	-12	5.5	-0.741652
'YIL101C'	-21	21	0.509803
'YML053C'	-431.5	3	1.55521
'YML030W'	339	14.5	-0.0830542
'YDR192C'	769	3.5	0.983865
'YDL222C'	829.5	-6.5	1.64713
'YFR033C'	-315.5	-1	0.00871327
'YFR034C'	873.5	-1	-0.555983
'YJR060W'	971	3	0.637386
'YBL033C'	460	-1	-0.108057
'YHR034C'	141	2	0.0630488
'YLR348C'	658	6.5	0.295042
'YDR527W'	385	-44	0.167149
'YPL243W'	416	20	0.986848
'YPR066W'	535	4.5	0.313427
'YKR045C'	141	-3.5	-1.24789
'YDR527W'	-142	13	-0.811238
'YKR051W'	144.5	-6	0.614661
'YMR264W'	372.5	-2.5	-0.686369
'YDR227W'	80.5	-18	0.0345807
'YOR326W'	859.5	-28	0.713553
'YLR337C'	930	32	-0.115377
'YDL059C'	38.5	-3.5	-0.945612
'YHR152W'	228	-0.5	-0.464198
'YLL025W'	919	5	-0.517934
'YKL207W'	657.5	2	0.0429832
'YKR084C'	-53	-4	0.594342
'YKR085C'	738	-4	-0.604376
'YCL017C'	-383	-5	-0.276382
'YML029W'	-474	14.5	-0.385494
'YIL126W'	-393.5	21.5	0.45244
'YNL035C'	-291.5	2	-0.286324
'YBR215W'	557	1.5	-0.200471
'YNL084C'	267	-28	-1.10317
'YPL132W'	-116	23.5	-0.470641
'YPL133C'	-168	-23.5	-1.15951
'YHR182W'	-1	4.5	0.0785978
'YHR035W'	-307.5	-2	-0.849129
'YHR208W'	653	0	-0.285769
'YGL023C'	771.5	19	-0.81882
'YKR074W'	815	-4.5	0.820591
'YLR315W'	910	4.5	0.294824
'YPR192W'	730	-15	-0.7005
'YGR102C'	473.5	3.5	0.878076
'YHR166C'	696	7	1.53152
'YHL017W'	391.5	16.5	-1.63431
'YHL018W'	929	17	0.622651
'YLR059C'	349	14	0.14411
'YBR145W'	591	-7.5	-1.08152
'YLR316C'	646	-4.5	0.453293
'YLL038C'	459	3	0.0531502
'YNR015W'	728	21	-0.924273
'YER075C'	-305	-18	-0.0195226
'YOR213C'	-111	-9.5	0.951325
'YOR214C'	911	-9.5	-0.0999748
'YCR005C'	-534	-3	-0.710082
'YLL024C'	165	26.5	-1.23301
'YLR406C'	909.5	-13.5	-1.15917
'YOR254C'	291	16.5	0.0172047
'YEL017W'	448	-11.5	-0.866834
'YIL099W'	384.5	1	0.185442
'YKL146W'	831.5	10	0.128407
'YOR359W'	379.5	2.5	-1.33793
'YAL009W'	42.5	5	0.546477
'YBR287W'	344	5.5	0.645352
'YDR088C'	-39.5	1.5	-0.0161035
'YJR011C'	-447	2	0.0962252
'YJR013W'	-425	-2	-0.192933
'YNL299W'	758	5	0.0799171
'YDR427W'	197	-5.5	-0.446851
'YER034W'	213	2	0.388875
'YER035W'	-522	2	-1.33793
'YPR098C'	899.5	-26.5	0.546477
'YML107C'	315.5	-5.5	0.645352
'YLR335W'	163.5	-4.5	-1.07994
'YIL051C'	71	-7	0.367823
'YAL013W'	534	1	1.15109
'YML112W'	700	-9.5	-0.265918
'YFL002C'	-7	4	-0.21313
'YBR297W'	525.5	8	-0.328395
'YNL230C'	860	-2	0.0962252
'YER104W'	-353	2	-0.397589
'YCR046C'	153	0.5	-0.582114
'YBL037W'	721.5	12.5	1.00472
'YDR483W'	586	15.5	-0.635955
'YGR199W'	194	-3.5	1.15109
'YGR245C'	-416	7	-0.265918
'YJR002W'	717	27	1.72595
'YKL079W'	776.5	13	0.388619
'YPL216W'	-121	23	-0.349334
'YOL070C'	303	0	-0.115377
'YIL154C'	493	1	2.23563
'YHR075C'	281.5	3.5	0.53982
'YLR257W'	-289.5	-4	0.293041
'YLR443W'	999	-12	0.36724
'YNL275W'	41	2.5	-0.029454
'YKL113C'	273	29	0.0699906
'YNL299W'	-348	-15.5	-0.00910534
'YNL300W'	447	-15.5	0.162778
'YBR108W'	839	5	-0.124011
'YHR200W'	-208	7	1.18253
'YER020W'	368	-7	0.257824
'YPR129W'	357	-0.5	-0.0586571
'YLR429W'	237	-0.5	-0.756916
'YBR229C'	-513.5	20.5	-0.410475
'YBR230C'	316	20.5	-1.08927
'YDR047W'	594	-0.5	-0.7005
'YHR162W'	-167	48	-0.1499
'YBL051C'	92	-2	0.182279
'YPR105C'	436.5	-0.5	-0.535881
'YER147C'	606	-0.5	-0.653445
'YLL028W'	-295.5	-5	-0.643859
'YLR136C'	781	5.5	-0.535881
'YML025C'	-379	-19.5	-0.653445
'YPR019W'	113.5	-18	-0.643859
'YLR301W'	342	5	-0.485539
'YBR120C'	387.5	9	0.0300115
'YDR224C'	657.5	-20	-0.559808
'YGR029W'	485	-7.5	0.380634
'YJR089W'	-194	-8.5	0.149655
'YOL123W'	-521	5	-0.496033
'YOL124C'	-313	0.5	0.685154
'YCL036W'	-522	0.5	0.811756
'YJL210W'	294.5	1	0.404505
'YKL035W'	-276	5.5	0.636649
'YHR008C'	235.5	1.5	-0.574711
'YMR275C'	281.5	-1	-0.483261
'YFL001W'	-240.5	-4	-0.0910223
'YOL011W'	397	-10.5	-0.390913
'YGL022W'	386	6	-0.349334
'YDR011W'	803	-16.5	-0.258948
'YER076C'	478	6.5	0.163478
'YKL029C'	186	-0.5	0.0578411
'YLR026C'	-103.5	-7	-0.895823
'YNL042W'	651	-13.5	-0.030008
'YMR047C'	884.5	31	2.62795
'YLR033W'	548.5	17.5	-0.243981
'YOR033C'	-153	-10.5	0.381276
'YOR061W'	131.5	7.5	0.211583
'YOR137C'	-225	-5	-0.389523
'YJL194W'	318.5	5	1.36116
'YOR204W'	523	3.5	0.147342
'YDR486C'	-438	-3	-1.85629
'YDR487C'	421.5	-3	0.641733
'YOR140W'	692	-4.5	-0.221579
'YLL022C'	-195.5	-4.5	-0.513828
'YCL037C'	227.5	-0.5	-0.0538784
'YCR088W'	380	4	-0.511606
'YDL241W'	-290	45.5	0.180577
'YHR204W'	516	16.5	-0.840321
'YCR077C'	611.5	9.5	-0.393457
'YIL108W'	496	-1	-0.387402
'YPR093C'	439	-3.5	-0.484264
'YER049W'	910	9.5	-0.0955777
'YIL127C'	123	-21.5	-0.449701
'YNL115C'	656.5	-14	1.20866
'YNL118C'	859	25.5	-1.08784
'YJL056C'	-364	-3.5	0.364798
'YNR027W'	729	-1	1.12871
'YNR028W'	-421	-1	-0.257412
'YKR075C'	687.5	4.5	0.617057
'YMR312W'	699.5	6.5	-0.437871
'YDR392W'	492.5	-7.5	1.24485
'YDL079C'	-259	-10.5	-0.161707
'YKR046C'	-460	5.5	0.175119
'YER119C'	805.5	1.5	0.85948
'YCR086W'	494	-5	0.6586
'YML026C'	591.5	-0.5	-0.0582291
'YNL259C'	833	-9	-0.438235
'YBR020W'	-256	14.5	-0.478463
'YKL198C'	-332	3	-0.385494
'YKR082W'	681	6.5	-0.865458
'YLL036C'	778.5	4.5	0.113144
'YJL055W'	39.5	3.5	-0.258948
'YIL109C'	79	2	0.120151
'YER040W'	55	-4	-0.668403
'YDR192C'	259	10	-0.21785
'YMR265C'	2	1	-0.290759
'YFR022W'	-491.5	-3	-0.874963
'YDR389W'	909	-32	-0.251154
'YLR074C'	260	9.5	-0.455203
'YDR194C'	-477	5	-0.840321
'YDR195W'	197.5	-5	-0.0671324
'YFL022C'	418.5	-7.5	-0.292972
'YIL069C'	-52.5	-26.5	0.206773
'YBL091C-A'	314.5	3	-0.102117
'YPL175W'	-520	0.5	0.941897
'YPL176C'	123.5	-0.5	-0.609986
'YBR126W-B'	-100	-11	0.775076
'YAR042W'	290.5	-4	0.472235
'YKL042W'	-97.5	5	0.277856
'YEL047C'	652	-1	0.76042
'YGR260W'	533	-1.5	-0.897825
'YJR017C'	-304.5	2.5	0.126783
'YLR359W'	-285	0.5	-0.168556
'YGR024C'	120	5.5	0.662507
'YGR026W'	-286	-18	0.179445
'YHR216W'	1032	6.5	0.223606
'YGR269W'	-338	-2.5	-1.48821
'YCR052W'	535.5	7	0.500174
'YML037C'	585	-5	-0.841933
'YJR103W'	60.5	-12	-0.594447
'YHL020C'	549	1.5	0.0987615
'YBR213W'	737	-10.5	-1.64307
'YBR214W'	-497.5	-10.5	-0.807873
'YHR083W'	330	-11.5	0.120151
'YOL038W'	461	9	0.443736
'YLR357W'	59.5	-3.5	-0.0744182
'YIR023W'	26.5	-4.5	-0.281843
'YOL067C'	424.5	-1.5	-0.255007
'YFR036W'	342	-7.5	0.198933
'YJL201W'	-280	19	0.156402
'YJL203W'	843.5	19	-0.0744182
'YNL207W'	-169	2.5	0.400687
'YNL208W'	565.5	2.5	0.120151
'YMR214W'	327	-3	-0.642381
'YIL055C'	614	8	-0.749725
'YKL143W'	-225	7.5	-0.857799
'YKL144C'	-69	-7.5	-0.870166
'YOR056C'	228	-3.5	0.351105
'YPR175W'	-475	10	0.266823
'YDL051W'	159.5	13.5	-0.277064
'YDL052C'	-547	-13.5	0.31809
'YEL062W'	-370	5	-0.670235
'YEL063C'	-243.5	-5	0.136753
'YGR145W'	388.5	11.5	-0.840321
'YLR093C'	-379	-1.5	-0.282839
'YMR296C'	195	7.5	-0.927508
'YBR241C'	311	-22.5	-0.639676
'YEL043W'	701.5	4.5	0.53274
'YBR257W'	238	-9	0.461288
'YNL091W'	156.5	-5.5	-0.0336924
'YDR476C'	517	2	-0.394564
'YCR046C'	-434	3.5	0.410307
'YCR047C'	688	3.5	-0.418156
'YJR111C'	386	2.5	-0.481785
'YKR043C'	463	-3	0.232813
'YNR058W'	-493	-3	-0.889903
'YJL177W'	-307.5	-1	0.414952
'YKL058W'	189	2	-0.41404
'YLL021W'	-381	4.5	-0.418156
'YIR012W'	357	-1	0.462308
'YLR436C'	610.5	1	-0.441257
'YIL047C'	406	10	-0.007317
'YGL148W'	669	-27.5	0.153166
'YJR132W'	-421.5	-33.5	-0.297246
'YMR211W'	-384	-15	-0.206376
'YFR011C'	465	1.5	-0.446983
'YIL009W'	-350	-30	-0.0227221
'YDR059C'	-292	10.5	0.311864
'YBR112C'	-2	-1	0.440167
'YMR122W-A'	-383	4	-0.0235122
'YBR221W-A'	684	1	0.388732
'YPR029C'	893.5	30	0.183161
'YKR042W'	513.5	6.5	-0.859819
'YDR190C'	249	-1.5	0.990917
'YGL212W'	438	-17	-0.421125
'YLR002C'	441	0.5	-1.42292
'YDR046C'	361	-5.5	0.243427
'YGL197W'	-41	-0.5	0.879007
'YGL198W'	619.5	-0.5	0.431246
'YKL032C'	668	-19.5	0.731803
'YDR172W'	521	3.5	0.070569
'YCR017C'	253	17	0.577548
'YOR185C'	524	18.5	-0.947412
'YGL063W'	1150	-4	0.0499764
'YGR268C'	439	2.5	0.0912383
'YMR263W'	364	-4	0.998928
'YMR264W'	-516.5	-4	0.0499764
'YBR231C'	634	-3.5	-0.880609
'YOL029C'	792	15	0.53274
'YFR041C'	-37.5	9.5	0.0460744
'YLR337C'	759	10.5	0.517073
'YMR002W'	258.5	-2.5	0.387867
'YMR217W'	-229	9	0.472553
'YCL043C'	406	11	1.31392
'YCR047C'	-86	-2.5	-0.737405
'YOR012W'	746	5.5	0.222804
'YOR014W'	-59	5.5	1.24485
'YDR296W'	943	-1	-0.577362
'YDR297W'	-402	-1	0.938911
'YOR347C'	231.5	-0.5	0.375031
'YAL035W'	796	6.5	0.644434
'YDL165W'	206.5	4.5	1.24485
'YDL166C'	-465	-4.5	0.222804
'YEL058W'	538.5	0.5	-0.737405
'YOR344C'	636.5	3.5	-0.414982
'YBL016W'	685	-7	-0.829327
'YMR290C'	-545	-5	-0.188511
'YER176W'	-403.5	7	-0.608577
'YGR269W'	-12	1	1.15197
'YGR270W'	-575	1	0.227015
'YKR091W'	112.5	-25.5	-0.349334
'YER175W-A'	915	7	0.849274
'YMR296C'	995	7.5	0.132006
'YLR121C'	688.5	-4	0.2791
'YGL234W'	858	8.5	-0.53994
'YNL255C'	771	-38	0.231289
'YHR072W'	261	-1	1.26573
'YCR004C'	475	-8	-0.349334
'YHR020W'	480	15	0.324438
'YNR032W'	746	2	-0.630354
'YNR032C-A'	804	-2	-0.214908
'YGR121C'	-68	-31.5	0.758607
'YGR268C'	113	-1	0.0985915
'YGR273C'	435	-7	-0.329544
'YHR015W'	296	11.5	-0.0460876
'YIL052C'	-58.5	2.5	0.658902
'YJR091C'	-393	19	0.0226345
'YKL010C'	551	1.5	0.174874
'YKR016W'	681.5	21.5	-0.75651
'YKR094C'	653	-10.5	-0.230035
'YLR052W'	570	-27	-0.201691
'YLR053C'	655	27	0.376884
'YPL146C'	732	20	0.614446
'YGR271C-A'	-303	-7	-0.65099
'YPL092W'	-292	10.5	2.33249
'YAL013W'	205	-2.5	0.855024
'YAL014C'	-488	2.5	0.114066
'YML052W'	469.5	15	0.0265326
'YBR109C'	-73	11	-1.01053
'YBR110W'	-413	-11	-0.349334
'YIL035C'	41	7	1.67057
'YKL004W'	329	23	0.407395
'YKL166C'	-195	8	0.0578411
'YPL235W'	583	-2	1.30729
'YBR083W'	-298.5	36.5	-0.41583
'YHR206W'	497.5	-19.5	0.194672
'YJR052W'	-115.5	-3.5	0.743423
'YJR139C'	-124.5	12	-0.31983
'YOR130C'	-511	-11	-0.157714
'YPL147W'	339	-5	0.226168
'YDR145W'	900	3	0.194672
'YGL125W'	988	1	0.0265326
'YNR015W'	170	0	-0.0562873
'YPR037C'	119	-12	-0.620296
'YJR112W'	745.5	1	-1.05614
'YJR112W-A'	-179.5	1	0.770247
'YBR239C'	-152	4.5	-0.646146
'YDL020C'	410	-19.5	-0.0538784
'YKL058W'	-469	11	1.5566
'YLL054C'	614	11	0.162166
'YOR007C'	-427.5	1.5	-0.791508
'YPL217C'	-459	-23	0.16115
'YMR023C'	-233.5	3.5	0.388619
'YDL136W'	-79.5	3	0.393475
'YHL014C'	496	2.5	1.48891
'YLR151C'	0	-8	0.742164
'YPR106W'	407.5	16	0.0540214
'YDL148C'	247	19	-0.549474
'YJL136C'	-18	-6.5	0.356008
'YLR381W'	995.5	8.5	0.209718
'YEL020W-A'	589	-11.5	0.956356
'YBR191W'	-351.5	1	-0.0220727
'YPR032W'	880	50	1.42395
'YPR190C'	932.5	6.5	0.609246
'YLL054C'	965	-30.5	-0.163642
'YIL047C'	873	15	0.560724
'YOR236W'	561	-8	1.06901
'YOR237W'	-153	-8	-0.520606
'YHR041C'	479	-8	0.226168
'YER029C'	-346	32	-0.737405
'YML113W'	539	-3.5	-0.550592
'YDR067C'	-467	7.5	-0.0220727
'YDR068W'	255	-7.5	1.42395
'YBR034C'	-371	12.5	0.683542
'YBR035C'	608	12.5	0.334192
'YDR081C'	251.5	-9	-0.0706736
'YCR048W'	-286	2.5	0.0651575
'YIL079C'	757.5	10	0.0429832
'YLL048C'	-31	13	-0.470641
'YDL018C'	431.5	6.5	-0.498198
'YDL031W'	674	24.5	-0.459517
'YJR075W'	363	-4.5	0.197154
'YNL201C'	378	8	0.297606
'YOR066W'	216	-14.5	-0.282839
'YJR129C'	828	34	-0.0910223
'YMR069W'	269	-7	0.097023
'YHR097C'	830	7.5	-0.315703
'YDR490C'	251.5	-6.5	0.317257
'YNR041C'	-471	5	0.197154
'YNR043W'	170.5	-5	-0.459517
'YNL052W'	-426.5	1	-0.132678
'YMR275C'	442.5	6.5	-0.472717
'YHR032W'	467	-4.5	1.38058
'YDR247W'	-52.5	3.5	-0.204461
'YLR220W'	596	2.5	-0.812068
'YCR081W'	-223	12.5	-0.301527
'YIR006C'	110	-0.5	-0.198917
'YML051W'	-355	4.5	-1.03286
'YML052W'	776.5	4.5	0.101024
'YOR251C'	510	-1	0.229287
'YDR234W'	848	4.5	1.08262
'YER109C'	779	-0.5	0.0207158
'YNL240C'	277	-10.5	0.853981
'YLR337C'	274	-0.5	-0.314059
'YPL270W'	174	-3	1.09517
'YPL271W'	405	-3	-0.176349
'YLR026C'	78.5	-10	-0.752197
'YGL036W'	89	0	1.17298
'YER123W'	509	0	0.0912383
'YMR069W'	424	7.5	-0.752197
'YPR184W'	417	26.5	1.17298
'YLR162W'	905	5.5	0.0912383
'YOR070C'	-207	5	-0.0314758
'YLR228C'	-2.5	14	-0.914397
'YMR114C'	-454	-6.5	-0.397589
'YJR046W'	-454.5	8	-0.53994
'YIR013C'	77.5	-15	0.081146
'YDR291W'	381	1	-0.446983
'YNL175C'	815.5	4.5	0.137932
'YCL009C'	855	1	0.374042
'YCL010C'	-343	1	-0.0165588
'YIL154C'	830	-2	-0.349334
'YJR049C'	927	13	-1.03413
'YML105C'	-451	-3	-0.385676
'YDL190C'	137	17.5	-0.175771
'YGR274C'	-423	3.5	0.23061
'YGR275W'	180	-3.5	-0.190637
'YIL143C'	887.5	29	-0.385676
'YBR269C'	-302	0.5	-1.03413
'YHL034C'	-129.5	1.5	-0.349334
'YNL087W'	686.5	5.5	-1.00013
'YGL225W'	496	8.5	0.844203
'YAL025C'	126	-7.5	0.820591
'YNL310C'	-460.5	3	-0.312992
'YDR435C'	-463	-3.5	0.399253
'YJR045C'	25.5	-8	0.685154
'YCL025C'	-437	13.5	-1.03286
'YGR021W'	938.5	-20	0.177913
'YCR087C-A'	689	5	0.295334
'YIL019W'	24	-6	0
'YER155C'	-240.5	-27	-0.378247
'YCR028C-A'	442.5	7.5	0.859843
'YER110C'	957	52	-0.306521
'YMR115W'	200.5	6.5	0.472005
'YDR481C'	-323	0.5	0.371816
'YDR482C'	265	0.5	0.518935
'YLR438C-A'	399.5	2.5	-0.306521
'YPR040W'	-424	12	0.892657
'YLR099C'	-505	-15.5	-0.378247
'YBR081C'	335.5	17	0
'YEL052W'	-114	-10	0.0766744
'YLR336C'	-348	11.5	-0.276085
'YMR193W'	837	20	0.395409
'YMR275C'	116.5	6	-0.524776
'YIL059C'	165	10	-0.349334
'YNL207W'	292	5	-1.10317
'YGL227W'	500	0	-1.0906
'YOR330C'	-34	1	0.739323
'YGL211W'	-502.5	-2.5	-0.282839
'YGL212W'	596	-2.5	0.0226345
'YDL078C'	616	3.5	-0.349334
'YBR182C'	-233	7	0.103633
'YDR089W'	30	9.5	-0.639676
'YKL059C'	-294.5	-11	0.628971
'YLR397C'	593	25	0.692413
'YGR179C'	593	23.5	1.32981
'YMR161W'	848	3.5	-0.138861
'YNL146W'	128	-3.5	0.811756
'YNL147W'	313	-3.5	0.201681
'YOR214C'	-54	-11.5	0.162166
'YOR215C'	926	-12	0.907006
'YNL146C-A'	277	3.5	0.316316
'YLR190W'	893	30	0.113144
'YHR158C'	204	-1	-0.407127
'YHR159W'	-524	0.5	-1.04977
'YFR042W'	-180.5	-9.5	-0.951703
'YDL125C'	-315.5	-12.5	-0.401049
'YHR041C'	851	-1.5	-0.808188
'YDL074C'	253	2	-0.808188
'YCL033C'	172	3.5	0.772656
'YHL034C'	367.5	2	0.107304
'YMR276W'	-407	-6	0.0145492
'YDR424C'	-425.5	-2.5	-1.16147
'YHR041C'	627	-5.5	0.0894379
'YHR045W'	326.5	8	2.11374
'YJL019W'	848.5	2	-0.180405
'YPL168W'	610	-10	0.444516
'YER048C'	54.5	1	0.604862
'YHR188C'	302.5	4	-0.658854
'YJL006C'	-282.5	-4.5	-0.686369
'YLR091W'	718.5	-14	-1.0906
'YLR092W'	-520	-14	-0.0455535
'YCR069W'	-73	1	1.08842
'YPL055C'	336	1.5	0.26247
'YDR439W'	363	31	0.229287
'YGL254W'	-396.5	-7.5	0.550139
'YGR158C'	773.5	-17	-0.0763158
'YLR019W'	-210	-7.5	-1.0906
'YML093W'	668.5	-6	0.03827
'YDR206W'	939	-5	0.111677
'YDR371W'	541.5	-17.5	-1.20019
'YFR015C'	-489	8.5	-0.2794
'YGL050W'	-248	4.5	-0.163642
'YKL013C'	829.5	-1.5	0.846217
'YKL014C'	-280.5	-1.5	-0.129208
'YLR055C'	436.5	13	0.414671
'YKL088W'	634	4	-0.0401923
'YLR393W'	670	8	0.28102
'YPL019C'	-288.5	-6	-0.0401923
'YCL025C'	347	3.5	0.28102
'YOR332W'	-273.5	-1	-0.0538784
'YKL167C'	670	-4	-0.899169
'YKL168C'	-2	-4	0.146193
'YLR446W'	-503	-9.5	0.469895
'YGR141W'	207	-6.5	0.938911
'YMR112C'	-168.5	13	-0.349334
'YMR113W'	-322	-13	-0.899169
'YIL123W'	904	-7.5	-0.267804
'YML119W'	112	5.5	-0.623841
'YEL059C-A'	-56.5	2	0.18484
'YHR189W'	-504	-4	0.212545
'YML092C'	307.5	-4.5	-0.737405
'YJR077C'	124	1.5	-0.188511
'YOL067C'	135.5	0	0.510808
'YBL024W'	-250	13	0.364798
'YBL025W'	825	13	1.5682
'YDL185W'	659	4.5	0.404966
'YHL013C'	147	7	0.54275
'YPL267W'	147.5	1	0.592563
'YMR302C'	102.5	-0.5	0.137932
'YLL027W'	629.5	-10	0.525135
'YDR287W'	741.5	-4.5	0.510808
'YDR288W'	-478	-4.5	-0.975519
'YBR192W'	842.5	-9.5	-0.826656
'YDR494W'	227	-11	-0.349334
'YDR425W'	328	2.5	0.293344
'YJR016C'	109	-2	-0.157969
'YER028C'	238.5	-10.5	0.31644
'YMR291W'	-450	5	-0.899169
'YOR234C'	119.5	-29.5	-0.0305804
'YJR092W'	34	-19	0.0762725
'YLR032W'	825.5	30	-0.511606
'YLR341W'	-20	-22	-0.383768
'YLR404W'	847.5	8.5	-0.992264
'YPL050C'	-36.5	2	-0.0593785
'YDL133C-A'	-4.5	-2	1.07835
'YGL137W'	450.5	2	-0.133606
'YBR036C'	268.5	-1	1.05466
'YJL200C'	529	5	-0.0671324
'YAR042W'	939.5	-0.5	-0.349334
'YGL062W'	-437.5	-10	-1.27926
'YDR335W'	141	-5	0.775991
'YGL057C'	-270	13	-0.00192119
'YKL195W'	-428	-4	0.666968
'YKL196C'	100.5	4	-0.807873
'YLR298C'	164	-15	-0.737405
'YPL143W'	-385.5	8.5	0.227015
'YGR071C'	438	1	0.634898
'YHR009C'	-106	-0.5	-0.540518
'YJL088W'	-399	34	-0.0955777
'YKR064W'	85	-21.5	0.634898
'YKR048C'	776	17.5	0.227015
'YOR084W'	738	4.5	-0.327769
'YLR082C'	760.5	0	0.168797
'YNL277W'	1014.5	-19	0.268294
'YHR162W'	960	-5	0.0307506
'YHR163W'	27	-5	0.127988
'YDR488C'	660.5	2.5	0.269576
'YKL218C'	533.5	2	0.217645
'YDL226C'	441.5	7	-0.265918
'YAL041W'	866	2	-1.16562
'YHR199C'	397.5	4.5	-0.589005
'YOR031W'	99	-7	0.934969
'YIL108W'	-14	-5	0.363952
'YGL022W'	-236	0.5	0.127988
'YNR041C'	466	11	0.269576
'YNL274C'	428.5	-16	0.217645
'YOR109W'	400	4	0.326776
'YBR071W'	447	-4	0.338143
'YLR439W'	362	1.5	0.992454
'YOR328W'	837	17	-0.994003
'YIL020C'	-347	6	-0.0330749
'YDR083W'	354	0	-0.243981
'YOR071C'	787	-11	-0.0296104
'YDL124W'	-356.5	12.5	0.583552
'YBR283C'	-13	-4	-0.218684
'YBR284W'	-247	4	0.525135
'YDR272W'	46.5	-19.5	-0.0735236
'YLR206W'	102	-3.5	0.162361
'YOL125W'	739	3	0.215018
'YOL143C'	302	6.5	0.23061
'YHL032C'	429.5	4	-0.704918
'YJR147W'	354	-9	-1.33793
'YIR006C'	292	3.5	0.253399
'YML130C'	239	-1.5	-0.0981091
'YMR074C'	120.5	6.5	-0.30548
'YMR075W'	-82	-6.5	0.267585
'YNL309W'	271	-3	-1.27951
'YPL049C'	312.5	8.5	-0.704918
'YFL033C'	465.5	-8	0.23061
'YCL040W'	710	-1.5	0.337508
'YJR105W'	200	0	0.637727
'YDR419W'	-315	-15	0.410053
'YGL247W'	697	22	-0.536961
'YLR363C'	-378	28	-0.0220727
'YLR364W'	-555	-28	-0.108057
'YLR363W-A'	59.5	-28	-0.349334
'YBR289W'	667	13	-0.420138
'YGR159C'	61.5	-2.5	-0.46142
'YJL019W'	517.5	0	-0.391895
'YDR438W'	1027	-4	0.351105
'YDR439W'	-195	-3.5	-0.561253
'YEL053C'	-305.5	10	-1.14952
'YKL012W'	668.5	10.5	-0.706491
'YKL130C'	-59	3	-0.173607
'YOR153W'	-262	8	-0.536961
'YEL040W'	-82	15	-0.0220727
'YLR067C'	554	-1	-0.108057
'YOR014W'	420	-11.5	-0.210507
'YOR167C'	-372.5	23	-0.706491
'YOR168W'	36	-23	-1.10471
'YLR100W'	-399	15.5	-0.549885
'YLR099W-A'	108	15.5	-0.660795
'YBR135W'	416.5	7	0.0408481
'YBR136W'	-101	7	0.264483
'YPL247C'	389	-13.5	0.264483
'YNL304W'	315	3	-0.198917
'YDL100C'	-285	3	-0.897825
'YKL154W'	419	-4	-0.197864
'YOR176W'	453	10.5	-0.747094
'YPL204W'	229	-6	-0.743449
'YPL179W'	-397	5	-0.109331
'YKR066C'	485	-1	-0.263943
'YDL086W'	470	-2	0.232813
'YGL023C'	-34.5	-0.5	-1.01676
'YOL097W-A'	836	-21.5	-0.269607
'YOR031W'	640	3	-0.0227221
'YKL217W'	-430	1.5	-0.695394
'YLL013C'	1159	0.5	0.00199476
'YLR120C'	-413.5	4	-0.581459
'YJR072C'	286	2	0.680413
'YJR021C'	650	12	-0.734624
'YBL032W'	417.5	-2.5	0.351105
'YNL276C'	767.5	19	0.303743
'YBR213W'	-22	-15.5	1.20426
'YDR519W'	481.5	15.5	-0.786914
'YGL188C-A'	623	0	0.688368
'YLL048C'	-202	-0.5	0.534746
'YNL194C'	160	6.5	0.757581
'YIL092W'	-527	0	0.00749946
'YFL038C'	432	9	0.303743
'YML010W'	526.5	9	0.371023
'YLL009C'	916	-3.5	-0.212576
'YLL010C'	115	-3.5	-0.148947
'YGL201C'	612.5	-2	-0.255007
'YDR384C'	372	-8	-0.349334
'YDR169C'	-566	-8	0.499441
'YKR063C'	-313.5	21.5	0.7203
'YCL032W'	-347.5	-3.5	0.400687
'YDR188W'	194	-0.5	0.389662
'YFL012W'	655	-4.5	0.390205
'YGL079W'	-334.5	-4.5	0.153166
'YGL080W'	494	-4.5	1.46872
'YDR436W'	-3.5	3.5	0.567584
'YDR333C'	450	11.5	0.123602
'YMR161W'	372	3.5	-0.0935731
'YDL013W'	950	-9	0.534342
'YDL099W'	48	-3	-0.225952
'YLR438C-A'	86.5	-19	-0.483261
'YIL093C'	245	0	0.256613
'YDR155C'	370	-7.5	1.39417
'YGR031W'	852.5	4.5	-0.030008
'YNR019W'	205	-1	0.534342
'YCR051W'	351	-2	0.794502
'YCR052W'	-370.5	-2	-0.877582
'YPL018W'	-377	6	1.24148
'YGR261C'	-25.5	2.5	1.48637
'YLR120C'	13.5	5.5	-1.14652
'YPL036W'	594	-0.5	-1.27658
'YJL050W'	426.5	-0.5	0.405145
'YJL173C'	-260	-2	0.514344
'YBR111C'	-322	-0.5	1.19064
'YNL155W'	103.5	-16.5	-0.377133
'YOL086C'	-293.5	6.5	-0.430864
'YER053C-A'	523	-6	-0.237788
'YBR233W'	918	18	0.293344
'YMR042W'	947.5	35	-0.688358
'YOL028C'	97.5	2	-0.429061
'YBR065C'	-390	19.5	1.55297
'YBR066C'	631	19.5	0.279315
'YFL036W'	1013	10.5	-0.237788
'YLR067C'	725	-3.5	-0.430864
'YER139C'	231	-3.5	-0.157969
'YHR185C'	-293	-7.5	1.49712
'YJR118C'	-487.5	14	-0.0362251
'YLR018C'	-52.5	7.5	-0.146619
'YPL157W'	313	20.5	-0.349334
'YHR207C'	-479	0.5	0.31935
'YLR177W'	-383	3	-0.328395
'YOL052C-A'	49.5	8	-0.505736
'YAL014C'	-313	2	0.755885
'YOR233W'	546	3	-0.0488105
'YDL174C'	-243	-1.5	-0.646146
'YCR048W'	36	-5.5	0.207663
'YDR499W'	525.5	2	0.231477
'YJL151C'	459	9.5	-0.454687
'YGL187C'	561	-4.5	-1.01435
'YDL085C-A'	743	2	0.567948
'YCR047C'	-408	5.5	-0.224528
'YKR099W'	630.5	3	0.485699
'YGR178C'	1060	-3	-0.731884
'YLR052W'	691	8	0.232088
'YCR086W'	328	-9.5	1.71763
'YCR087C-A'	855	9.5	0.0785978
'YGL095C'	-75.5	-7	0.229679
'YLR176C'	-467	-3	-0.401049
'YGR210C'	518.5	6	1.78443
'YMR052W'	-463	-1	0.268294
'YLR436C'	94.5	2	-0.731884
'YLR437C'	873	2	0.0334629
'YDL155W'	-191	1.5	-0.119852
'YHR049W'	-379	13.5	-0.677567
'YAL013W'	30	-2	-0.556209
'YDR404C'	465	2	0.359886
'YGL194C'	-508	-1	-0.674174
'YHL023C'	116	15.5	0.331844
'YJL084C'	-149.5	7	-0.493885
'YLR023C'	632.5	7	-0.524776
'YPR017C'	112.5	-5.5	-0.356775
'YPR067W'	217	-3	-1.23115
'YLR163C'	620	5	2.05276
'YAL019W'	912.5	10.5	0.985085
'YMR296C'	540	3.5	-0.729758
'YPR103W'	242.5	-0.5	-0.143621
'YOR130C'	-90	-12	0.232331
'YJR116W'	614	1	-0.0524427
'YHR033W'	921.5	9.5	-0.462991
'YNL161W'	972.5	4.5	-0.950785
'YFR034C'	-380.5	19.5	0.248645
'YJR073C'	-487	1.5	-0.127747
'YJL143W'	-409	-5	-0.545203
'YJL144W'	307	-5	-0.829698
'YCL029C'	769	-8.5	0.44686
'YHL020C'	877	7.5	-0.349334
'YFR028C'	-338	2.5	-1.24454
'YPL258C'	723.5	2	0.485699
'YMR191W'	14	-1.5	-0.829698
'YGR060W'	-517	23.5	-0.545203
'YIL056W'	-141	13.5	-0.127747
'YNR075W'	310	-1.5	0.255826
'YOL012C'	-113.5	-1.5	-0.426502
'YMR007W'	1014	-29	-0.302337
'YKL039W'	814.5	5	-0.0612776
'YIR006C'	589	14	-0.478463
'YDR257C'	782.5	7.5	-0.117388
'YGL245W'	371	-3.5	0.597393
'YPL028W'	465	-6	0.27954
'YJR074W'	240.5	-1.5	-0.524776
'YBR269C'	297	-3.5	2.41222
'YER005W'	916	18.5	0.206773
'YJR154W'	474.5	-4	-0.109331
'YKR072C'	-199.5	1.5	-0.0593785
'YKR073C'	185	1.5	1.01423
'YKR078W'	970.5	-2.5	0.40159
'YBR082C'	-299.5	-2	-0.128307
'YDL136W'	654.5	35	0.351105
'YEL037C'	-21	27	-0.299409
'YIL068C'	932	13.5	-0.245995
'YJL011C'	909	-17	0.775866
'YJL012C'	-462.5	-16.5	-0.484264
'YKL140W'	180	-20.5	-0.0476786
'YKL141W'	902	-20.5	0.525135
'YKL179C'	113.5	7	-0.588341
'YLR271W'	-250	3	0.212545
'YPL090C'	91.5	-7	-1.14153
'YPL259C'	-325	-8.5	0.0258773
'YPR173C'	-443	9.5	-0.387672
'YPR174C'	428	9.5	-0.605023
'YNL123W'	-420	1.5	-0.435749
'YLR052W'	230	1	1.16407
'YOR358W'	806	-1.5	-0.811238
'YOR359W'	-402.5	-1.5	0.19477
'YGL210W'	-274	-4	1.28042
'YFR029W'	-535.5	-2.5	0.654197
'YHR041C'	331	-2.5	1.28042
'YDR381W'	316.5	33.5	0.648306
'YOL031C'	-291	12.5	0.932942
'YDR498C'	463.5	3.5	0.445846
'YIR037W'	-382	-1	0.828572
'YJL042W'	770.5	-11	0.761559
'YJR152W'	-132	0	-0.532198
'YDR395W'	-347.5	2.5	0.4544
'YGR125W'	506	2.5	-0.558788
'YGR110W'	143	-12	-0.325566
'YKR077W'	-31	16	-1.56643
'YPL104W'	488	4.5	0.411478
'YBL072C'	1003.5	25.5	-0.0967654
'YJL079C'	679	2	1.33393
'YJL133W'	153	-14	0.37814
'YKR025W'	875	18	-1.26187
'YHR049W'	624	13.5	-0.474141
'YHR050W'	-249	13.5	-0.349334
'YMR181C'	-30.5	4	-0.448188
'YDL130W-A'	164	-4.5	-0.940638
'YJL178C'	472.5	6.5	-0.183324
'YGL125W'	743	-3.5	-0.107748
'YJL119C'	951	-3.5	-0.129208
'YJL121C'	146	-3.5	0.153166
'YDR217C'	-456	-5	-0.972771
'YOR081C'	607.5	-2	-0.397914
'YLR204W'	670	3.5	-0.299409
'YLR205C'	699	-3.5	-0.474141
'YDR131C'	-317	18	0.915166
'YCL005W'	-363.5	52	-0.426502
'YCL005W-A'	314	52	-1.39588
'YEL037C'	326	4.5	-0.0763158
'YFR055W'	264	-3.5	0.724247
'YNL068C'	447	5.5	0.974986
'YBR283C'	799	1	-0.490734
'YGL029W'	171	13	-0.0438317
'YGL030W'	927.5	13	-0.541295
'YGR210C'	206.5	-12.5	0.36724
'YPR131C'	-527	-1	0.848935
'YPR132W'	-430	1	-0.097355
'YCL036W'	607	-7	0.0207158
'YER030W'	57.5	-32	1.60574
'YJL085W'	879	32.5	-0.823611
'YNL015W'	-177.5	-21.5	0.13846
'YLL034C'	110	1.5	0.777114
'YLL018C'	596	13.5	-0.260141
'YER132C'	103.5	-6	-0.489512
'YGR200C'	-508.5	1.5	-1.82525
'YGR201C'	418.5	1.5	0.879354
'YIL062C'	134.5	-5	0.147645
'YDR270W'	-430	3	-0.691064
'YKL175W'	385.5	7	0.671727
[truncated: 27,239 more rows]
