# Supplementary material for: Widespread remodeling of mid-coding sequence nucleosomes by Isw1
Source: Genome Biol. 2010 May 10;11(5):R49. doi: 10.1186/gb-2010-11-5-r49 (PMC2898075; doi:10.1186/gb-2010-11-5-r49)
Supplement: Additional file 3 — Lists of genes with conserved, S. cerevisiae-specific and S. paradoxus-specific shifts in the positions of mid-coding nucleosomes. [file gb-2010-11-5-r49-S3.XLS]

## Sheet: Sheet1
Conserved shifts	Cer-specific shifts	Par-specific shifts
'SWC3'	'YAL046C'	'YAL018C'
'CCR4'	'NUP60'	'RIB1'
'YAL027W'	'YBL010C'	'MOH1'
'FRT2'	'HEK2'	'ORC2'
'PTA1'	'ATP1'	'YMC2'
'SPC72'	'SFT2'	'CKS1'
'YAL049C'	'ETR1'	'SSE2'
'OAF1'	'QDR3'	'UMP1'
'FLC2'	'RFS1'	'YPC1'
'CDC15'	'YBR108W'	'YBR194W'
'SLA1'	'TKL2'	'POP4'
'ALK2'	'CNS1'	'HSM3'
'SHE1'	'SLI15'	'PHO89'
'APL3'	'DEM1'	'YCP4'
'EDE1'	'ECM31'	'PRP9'
'YBL054W'	'PCH2'	'ATG9'
'KIP1'	'PGI1'	'CDC36'
'PRX1'	'MET8'	'YDL211C'
'UBP13'	'SWC5'	'YDR161W'
'AAR2'	'APM3'	'NGG1'
'ALG3'	'GBP2'	'COQ4'
'ROX3'	'RRP7'	'TRS23'
'YBL095W'	'LSB5'	'YDR367W'
'RTG3'	'PDI1'	'MUS81'
'YBL104C'	'SPS22'	'GPI17'
'FUR4'	'CIT2'	'YHP1'
'TRM7'	'MAK32'	'VPS60'
'YBR074W'	'YCR045C'	'YEL028W'
'SEC18'	'ATG15'	'DSE1'
'RFC5'	'CSM1'	'GLC7'
'VPS15'	'SRP14'	'YER156C'
'EXO84'	'YDL177C'	'DMC1'
'PTC4'	'YDL237W'	'YFL012W'
'CCZ1'	'YDR051C'	'YPT1'
'TYR1'	'SPO71'	'PYC1'
'MBA1'	'YDR111C'	'MRH4'
'KTR4'	'EKI1'	'GPI10'
'KTR3'	'GIR2'	'AMS1'
'YBP1'	'NBP2'	'SPO74'
'ATG12'	'SEC1'	'TPN1'
'MCX1'	'TRM82'	'PEX31'
'RGD1'	'ARG82'	'SMD1'
'YBR271W'	'SAS4'	'PDC6'
'CHK1'	'MSS116'	'CLB6'
'APE3'	'TCP1'	'YGR126W'
'VBA2'	'HTB1'	'YGR130C'
'GFD2'	'RMD5'	'PHB1'
'LRE1'	'YDR266C'	'HIP1'
'PBN1'	'GLO2'	'LEU5'
'KAR4'	'DPL1'	'TRA1'
'PRD1'	'HDA2'	'YHR131C'
'MRC1'	'YDR352W'	'WSS1'
'FEN2'	'SPC110'	'YCK1'
'SYP1'	'UTP5'	'PRP8'
'RRP43'	'DIT1'	'MTG2'
'RSC6'	'RMT2'	'YHR177W'
'PWP2'	'VPS52'	'APQ12'
'ABP1'	'RSM28'	'POR2'
'CDC50'	'SLF1'	'BNA3'
'PTC1'	'GRH1'	'HSP150'
'DBP10'	'MAK10'	'QCR8'
'MBP1'	'HAT2'	'SOP4'
'PEX19'	'PCM1'	'ELO1'
'YDL073W'	'GCD11'	'TOR1'
'NDE2'	'GAL83'	'UFD4'
'CDC2'	'FIR1'	'SFK1'
'MSS2'	'ERG28'	'TOA2'
'TRM3'	'AVT6'	'MPE1'
'NUP84'	'YCK3'	'YKL063C'
'YFH1'	'YER184C'	'APN1'
'RGT2'	'CDC4'	'MRPL31'
'ENT1'	'WWM1'	'RCN1'
'SFA1'	'MDJ1'	'YKR015C'
'YDL199C'	'BUD27'	'BET3'
'GUD1'	'ECO1'	'NSE1'
'PSF1'	'MET10'	'YLR040C'
'YOS9'	'BNA6'	'APC2'
'TGL2'	'ERG4'	'UPS1'
'YDR067C'	'RIM8'	'SSP120'
'DOS2'	'NBP35'	'YLR312C'
'DOA4'	'NUP145'	'NMA1'
'GSG1'	'ARC1'	'VIP1'
'MRPL1'	'CUE3'	'URA4'
'APC4'	'ITC1'	'ATG23'
'INO2'	'YGL140C'	'YML037C'
'SAC6'	'HUL5'	'PRE8'
'YDR131C'	'CDC43'	'ARA2'
'HPR1'	'SUA5'	'YMR111C'
'CTH1'	'SPT16'	'ALD2'
'SEC7'	'SIP2'	'GCV2'
'RSM24'	'MIG2'	'TPS3'
'RVB1'	'NCS6'	'SAP30'
'HST4'	'GUS1'	'YNL092W'
'NUP42'	'MUQ1'	'POL1'
'RKM2'	'KSS1'	'YNL213C'
'VPS64'	'YGR043C'	'IES2'
'RAV2'	'YGR058W'	'GOR1'
'MSS4'	'PRP38'	'ATG3'
'GCD6'	'MRPL25'	'URK1'
'ADR1'	'YGR102C'	'PHO91'
'SIR4'	'CLB1'	'PET127'
'MRPL7'	'YGR127W'	'MSB1'
'YDR239C'	'CAF130'	'RPT4'
'PAM1'	'XKS1'	'HRK1'
'SRP101'	'PUP2'	'HUA2'
'SUM1'	'COQ6'	'TIM18'
'TFB1'	'YTA7'	'YOR352W'
'SWA2'	'RTT102'	'GPB1'
'YSP2'	'YSC83'	'NDD1'
'GPI8'	'YHR032W'	'FIT3'
'MRP1'	'PUT2'	'LSP1'
'SBE2'	'SMF2'	'NCR1'
'GGA1'	'COX6'	'TAF3'
'YDR391C'	'SSZ1'	'MET12'
'SIZ1'	'SAM35'	'ELC1'
'LRS4'	'TOM71'	'DIG1'
'DOT1'	'DNA2'	'LEE1'
'SSN2'	'ATG7'	'SEN54'
'SPP41'	'KOG1'	'NAN1'
'PKH3'	'GPI16'	'PET20'
'PRP3'	'MDM31'	'OYE3'
'SNM1'	'BAT1'	'BMS1'
'VPS72'	'TIM44'	'HUT1'
'SEC20'	'SER33'	'JID1'
'LPP1'	'KTR7'	'PRP4'
'YDR514C'	'RSM25'	'AOS1'
'YDR520C'	'MOB1'	'ATG13'
'HLR1'	'YIL110W'
'YDR532C'	'AYR1'
'YEL020C'	'SSL2'
'AVT2'	'YIL157C'
'BIM1'	'YIR035C'
'SRB4'	'GTT1'
'CAJ1'	'RRN7'
'ICL1'	'MHP1'
'YER078C'	'NUP82'
'UTP7'	'PHO86'
'TRP2'	'TIM17'
'MET6'	'YJL149W'
'NUP157'	'KRE9'
'FLO8'	'LAA1'
'SCS2'	'RAD26'
'MAG1'	'HMS2'
'SCC4'	'PRP40'
'PEA2'	'MAK11'
'CHD1'	'YKL023W'
'RPH1'	'PTM1'
'FAU1'	'DCW1'
'YFL042C'	'STB6'
'EMP47'	'YKL075C'
'SWP82'	'MIF2'
'ATG18'	'BUD2'
'ROG3'	'YKL098W'
'PTR3'	'SLD2'
'YFR039C'	'SRP21'
'ERJ5'	'LTV1'
'RMD8'	'MRP49'
'ATE1'	'MIA40'
'STT3'	'EAP1'
'PIB2'	'TRP3'
'RNA15'	'URA1'
'SDS23'	'YKR016W'
'ALG2'	'SPO14'
'SGF73'	'GAP1'
'NPY1'	'TFA2'
'GUP1'	'TEN1'
'SPC105'	'BRE2'
'PAN2'	'SNF7'
'SRM1'	'RIC1'
'USE1'	'IOC2'
'VPS73'	'MSL5'
'NSA1'	'YLR118C'
'SLD3'	'YLR125W'
'SNF4'	'RCK2'
'MRM2'	'YLR271W'
'YGL138C'	'PEX30'
'FLC3'	'VID22'
'MRF1'	'CTF3'
'PEX14'	'VAC14'
'YGL157W'	'RPL31B'
'YIP5'	'SPP382'
'YGL242C'	'SEN1'
'RTF1'	'SUR7'
'MNT2'	'COG8'
'SWC4'	'ATR1'
'CUL3'	'TAF4'
'TFG2'	'IMP2'
'YGR053C'	'NUP116'
'YGR068C'	'SEN15'
'PEX8'	'YMR086W'
'GCD2'	'YMR098C'
'PIL1'	'YMR115W'
'UTP22'	'SPC24'
'RRP46'	'GAS3'
'MDR1'	'RNA1'
'YGR122W'	'CAT8'
'YGR125W'	'ATM1'
'YGR150C'	'HHT2'
'GTR2'	'MSG5'
'KRE11'	'NOP2'
'CLC1'	'NAM9'
'PSD2'	'YNL152W'
'MSM1'	'PSY2'
'ERG1'	'ATG4'
'OKP1'	'CNM67'
'CCH1'	'ATG2'
'CRM1'	'MRPL17'
'MRPL9'	'YNL295W'
'HSV2'	'TRF5'
'PHB2'	'TRM112'
'YGR237C'	'SIN3'
'LSC2'	'NOP8'
'RAD2'	'YOR084W'
'APL6'	'OSW1'
'TAF1'	'YOR262W'
'CWC22'	'GNT1'
'MUP3'	'ULA1'
'YHR003C'	'YPL014W'
'STP2'	'CAM1'
'ARD1'	'YPL071C'
'YSC84'	'ELP4'
'MAS2'	'RRD2'
'BRL1'	'ATG29'
'SRB2'	'MRPL40'
'YHR045W'	'ACM1'
'RRP3'	'TAH18'
'QNS1'	'MRPL51'
'STE12'	'PIS1'
'SBE22'	'YPR114W'
'GRE3'	'SCD6'
'CTM1'	'KRE6'
'YHR113W'	'MAK31'
'EPT1'	'YSY6'
'ECM14'
'SPS100'
'CRP1'
'IMP3'
'SKG6'
'THP2'
'YHR182W'
'IKI1'
'PPX1'
'MNL1'
'SKN7'
'CFD1'
'MNT3'
'HIS6'
'RPB3'
'YKE4'
'BCY1'
'PRM2'
'GVP36'
'PKP1'
'YIL055C'
'RPN2'
'PRK1'
'SLM1'
'SEC24'
'MET18'
'FLX1'
'TMA108'
'CCT2'
'ECM37'
'SGN1'
'MPH1'
'YIR003W'
'DJP1'
'DSN1'
'SQT1'
'MND2'
'CCT3'
'MAD2'
'LAS21'
'EXO70'
'NIT2'
'SFH5'
'RPA34'
'HAL5'
'ATP12'
'MNN5'
'YJR003C'
'GEF1'
'NUP85'
'ISY1'
'BFA1'
'PTK2'
'HOC1'
'BIR1'
'YJR116W'
'MNS1'
'HCS1'
'YKL047W'
'HOT13'
'YKL100C'
'ABF1'
'PRR1'
'AVT3'
'DBR1'
'YKL171W'
'SNU114'
'TPO5'
'LOT5'
'LOS1'
'YKL207W'
'SAC1'
'DOA1'
'YKR005C'
'MRPL13'
'YKR018C'
'YKR021W'
'NTR2'
'YKR023W'
'UIP5'
'YKR051W'
'MET1'
'DRE2'
'HBS1'
'TGL4'
'PXL1'
'BAS1'
'SKG1'
'SPA2'
'ISA1'
'YLL029W'
'GPI13'
'YLL032C'
'YLL033W'
'PRP19'
'VPS13'
'SDH2'
'YLL056C'
'PAM18'
'MEU1'
'SED5'
'PET309'
'CSF1'
'GAA1'
'YLR091W'
'SRN2'
'DIP2'
'SLS1'
'IDP2'
'MDL1'
'ATG26'
'PWP1'
'YLR243W'
'GSY2'
'LCB5'
'DCS1'
'YLR287C'
'MEC3'
'CDC25'
'BUD6'
'SFH1'
'YLR326W'
'CHS5'
'RSC2'
'VPS38'
'SSQ1'
'REH1'
'ATP10'
'TUS1'
'YLR426W'
'MRPL4'
'SIR3'
'YML6'
'YOX1'
'AMD1'
'PRP39'
'RSE1'
'GAL80'
'PIF1'
'MFT1'
'TEM1'
'ORC1'
'ERV41'
'WAR1'
'YML082W'
'UFO1'
'YML096W'
'VPS9'
'COQ5'
'GTR1'
'CSM3'
'RNA14'
'UBX4'
'YMR087W'
'AIP1'
'PGM2'
'HFD1'
'YMR126C'
'CEP3'
'SGS1'
'CIK1'
'INP1'
'HFA1'
'YMR209C'
'DML1'
'CEF1'
'TRS130'
'ESC1'
'RNH1'
'YMR265C'
'PPA2'
'YMR278W'
'DSS1'
'HSH155'
'ELP6'
'TGL3'
'SAM50'
'CRZ1'
'BDP1'
'COG5'
'MTQ1'
'MSK1'
'APP1'
'AVT4'
'NSG2'
'APC1'
'IPI3'
'YNL187W'
'YNL200C'
'RIO2'
'VID27'
'POP1'
'SQS1'
'SIN4'
'SLA2'
'FOL1'
'PIK1'
'MID1'
'MSB3'
'RIM21'
'YNL305C'
'PHA2'
'PFS2'
'PRP2'
'YNR024W'
'SEC12'
'ALG12'
'SSK2'
'ZRG17'
'HOL1'
'GAS5'
'GSH2'
'EMI5'
'MDM20'
'AVO1'
'ATG19'
'PAP2'
'PSF3'
'CYC2'
'YOR066W'
'UFE1'
'VAM3'
'CEX1'
'MTR10'
'SEY1'
'YOR227W'
'ESA1'
'PAC1'
'RIM20'
'KRE5'
'SOG2'
'YOR378W'
'FRE3'
'SMA1'
'SUV3'
'YPL030W'
'MSY1'
'KAP120'
'COX11'
'RDS2'
'YPL150W'
'TPK2'
'IPL1'
'SAR1'
'YPL222W'
'MMT2'
'ALG5'
'YPL229W'
'YPL236C'
'GYP5'
'YPL260W'
'DIP5'
'YPL272C'
'RLF2'
'CSR2'
'SEC8'
'GRS2'
'YPR115W'
'GDB1'
'AQY1'
'DID2'
'ZDS1'
'SEC26'
'MNN10'
'DAD4'
